# Supplementary material for: Providing psychological support to people impacted by terminal illness: A mixed methods study of hospice staff perceived competence, confidence and training needs
Source: PLoS One. 2025 Sep 24;20(9):e0331680. doi: 10.1371/journal.pone.0331680 (PMC12459835; doi:10.1371/journal.pone.0331680)
Supplement: S3 File — (XLSX) [file pone.0331680.s003.xlsx]

## Sheet: Information
Understanding current practices regarding how psychological support is provided for terminally ill patients and their caregivers
Information
This file includes all anonymised data received via online questionnaire.
The full questionnaire is available in Supplementary File 1.
The questionnaire headings as they were displayed to respondents are shown in Row 1.

## Sheet: Raw data
2. In your experience what proportion of patients would present with psychological or psychosocial distress	3. Which of the following most closely applies to how often you assess your patients’ psychological support needs	3.a. If you selected Other, please specify:	4. What are the common psychological concerns of the patients/carers you are trying to help? (select all that apply)	4.a. If you selected Other, please specify:	5. In general, how easy or difficult is it to assess if a patient is experiencing psychological or psychosocial distress?	6. What factors influence how easy or difficult it is to assess psychological or psychosocial distress. Please list any you can think of below.	7. Please indicate how much you agree with the following statements:	7.1. For new patients, the external referrer usually provides information about any psychological or psychosocial concerns (e.g., via letter, in patient record, or via call)	7.2. I am comfortable initiating conversations around psychological or psychosocial distress with patients and/or their caregivers	7.3. I am confident in my ability to recognise psychological distress in patients and carers)	7.4. I am confident in my ability to differentiate mild, moderate and severe psychological needs in my patients	7.5. I believe formal screening tools (e.g., a distress thermometer etc.) are helpful when screening for patient or caregiver distress	7.6. I feel confident using formal screening tools (e.g., a distress thermometer etc.) to screen for patient and/or caregiver distress	7.7. I can recognise signs of appropriate psychological distress as well as psychological / psychosocial distress that may need more urgent attention / intervention	7.8. I am competent in differentiating between distress as a normal response to a diagnosis of terminal illness and distress that requires referral to a counsellor, clinical psychologist or mental health specialist	7.9. I have received sufficient training in psychological needs assessment	8. Do you ever use formal assessment tools to assess psychological or psychosocial need of patients and/or their caregivers?	9. If you use formal tools to assess psychological or psychosocial needs, please indicate which one(s) below	10. How do you informally assess how a person experiences their situation with regard to their psychological wellbeing?	11. Please indicate how much you agree with the following statements:	11.1. I routinely provide patients and their caregivers with information to help them understand their psychological symptoms	11.2. I am able to openly discuss distressing issues with the patient and/or their caregivers and discuss ways in which we might manage and hopefully alleviate their distress	11.3. I regularly provide space and opportunity to allow a patient and/or their caregivers to express how they feel	11.4. I feel confident in my ability to pick up on subtle ques, give gentle prompts and provide space for exploration of anxieties	11.5. I am not afraid to explore difficult subject matter (e.g., death and dying)	11.6. I feel able to discuss sensitive subject matter regarding a patient’s psychological and/or psychosocial concerns	11.7. I can provide patients and their caregivers with information about options for psychological support available to them	11.8. I am confident in my ability to support patients or families to manage their distress	11.9. I am able to facilitate communications about psychological concerns between the patient and family in order to achieve the best outcome for patient and family	12. What kinds of patient or family related complications might make it difficult for you to provide psychological support to a terminally ill person?	13. What kinds of organisation-based issues make it difficult for you to provide psychological support?	14. Which psychological support needs do you find most difficult to manage, and why?	15. What are some differences between providing psychological or psychosocial support to patients versus their families or caregivers?	16. Please indicate how much you agree with the following statements:	16.1. I can arrange appropriate psychological support for my patients when I need to	16.2. There are clear guidelines regarding referral for specialist psychological support within my organisation	17. If a patient requires more psychological support than I can provide, I can refer the patient internally (i.e. In the location where I work) to the following (tick all that apply):	17.a. If you selected Other, please specify:	18. If a patient requires more psychological support than I can provide, I can refer the patient externally to the following (tick all that apply):	18.a. If you selected Other, please specify:	19. Is there anything that you feel could be done to improve referral procedures within your workplace?	20. Have you received any formal or informal training in providing psychological support to terminally ill patients and their families?	20.a. [If yes to previous question] If you have received training focused on providing psychological support, has this training been (please select all that apply):	20.a.i. If you selected Other, please specify:	20.a.ii. Please add details if appropriate	21. Please indicate if you have received any certified training in the following (tick all that apply):	21.a. If you selected Other, please specify:	22. Please indicate how much you agree with the following statements:	22.1. I have received sufficient training in how to meet the psychological support needs of patients with a terminal illness
51-75% (i.e. between half and three-quarters of all patients)	On first assessment		Anxiety,Depression or low mood,Adjustment to their diagnosis,Relationship difficulties,Other	financial issues.	Fairly easy	Understanding of Patient's condition and finding a way to communicate with them. Building rapport. Difficulties: Patient not willing to engage.		Strongly Agree	Strongly Agree	Strongly Agree	Strongly Agree	Strongly Agree	Somewhat Agree	Strongly Agree	Strongly Agree	Strongly Agree	Sometimes	CBT	CBT		Strongly Agree	Strongly Agree	Strongly Agree	Strongly Agree	Strongly Agree	Strongly Agree	Strongly Agree	Strongly Agree	Strongly Agree	Patient or family does not want to engage.	can't think of anything in our organisation.	difficult patient engagement and also poor communication due to underlying condition.	different expectations.		Strongly Agree	Strongly Agree	Social worker,Doctor or nurse trained in providing psychological support,Allied health professional trained in providing psychological support,Psychological support provided by day therapies,Counsellor,Bereavement Counsellor,Complementary therapist		Clinical Psychologist,Social worker,Allied health professional trained in providing psychological support,Psychiatrist		Can't think of anything.	Yes	Informal on the job training (e.g., through discussion with colleagues),In-house training as part of a general training day on a range of topics,In-house training focused on psychological support,External training day or workshop focused on psychological support,A short, unaccredited course over a week or similar,Comprehensive, longer-term training, such as a certificate or diploma in psychologic…			Cognitive behavioural therapy (CBT),Mindfulness strategies			Strong Agree
51-75% (i.e. between half and three-quarters of all patients)	On first assessment		Anxiety,Depression or low mood,Adjustment to their diagnosis		Neither easy nor difficult	openness acceptance curiosity knowledge of disease anxiety levels		Strongly Agree	Strongly Agree	Strongly Agree	Somewhat Disagree	Somewhat Agree	Somewhat Disagree	Somewhat Agree	Somewhat Agree	Somewhat Disagree	Never		communication anxiety levels- emotions movements- twitch, unsettled, pacing		Strongly Agree	Strongly Agree	Strongly Agree	Strongly Agree	Somewhat Agree	Strongly Agree	Strongly Agree	Strongly Agree	Strongly Agree						Strongly Agree	Strongly Agree	Social worker,Doctor or nurse trained in providing psychological support,Counsellor,Bereavement Counsellor,Complementary therapist		Psychiatrist			Yes	Informal on the job training (e.g., through discussion with colleagues),A short, unaccredited course over a week or similar						Somewhat Disagree
51-75% (i.e. between half and three-quarters of all patients)	Regularly		Anxiety,Depression or low mood,Adjustment to their diagnosis,Relationship difficulties,Other	Burden of care on others	Fairly difficult	Ability to read and act on patient/carer cues. Willingness of patient/carer to interact. Confidence, ability, experience and knowledge of staff. Relationship between patient/carer/HCP. Impact of physical symptoms on psychological/psychosocial issues. Diagnosis. Stage of illness.		Somewhat Disagree	Somewhat Agree	Somewhat Agree	Strongly Agree	Somewhat Disagree	Somewhat Agree	Somewhat Agree	Somewhat Disagree	Somewhat Disagree	Sometimes	GAD 7	Ask them about their feelings/how they are feeling, impact of disease/diagnosis/prognosis on mental health. Past history of mental health.		Strongly Agree	Strongly Agree	Strongly Agree	Strongly Agree	Strongly Agree	Strongly Agree	Strongly Agree	Somewhat Agree	Somewhat Agree	Ongoing disagreements within family. Unwillingness to accept support. Unwillingness to accept diagnosis/management/prognosis. Significant anxieties of family members. Collusion.	Resources - psychological support is provided but some limitations. Clinical workload.	When patients/families are pushing for further treatment and this is clearly inappropriate - but the (for example) oncologist is dangling the potential for more chemo...'we'll review you in a few weeks'...			Somewhat Agree	Somewhat Disagree	Social worker,Psychological support provided by day therapies,Counsellor,Bereavement Counsellor,Complementary therapist		Psychiatrist			Yes	Informal on the job training (e.g., through discussion with colleagues),External training day or workshop focused on psychological support						Somewhat Agree
76-100% (i.e. over three-quarters of all patients)	Other	On first assessment, as well as frequently throughout the shift	Anxiety,Depression or low mood,Adjustment to their diagnosis,Relationship difficulties		Neither easy nor difficult	Everyone is very different in expressing their views. Staff have to work together to find ways to speak to patients, to understand their psychological distress. No pre judgment, trying to find solutions and ways to support patients and their families.		Somewhat Agree	Strongly Agree	Somewhat Agree	Somewhat Agree	Somewhat Agree	Somewhat Agree	Strongly Agree	Strongly Agree	Strongly Agree	Never		Assess a patients tone of voice, their signs when talking to staff. Listen to families and see if the patients appear different, or distressed to them. The families know the patients more than the staff, which is very useful.		Somewhat Agree	Somewhat Agree	Strongly Agree	Strongly Agree	Strongly Agree	Strongly Agree	Strongly Agree	Strongly Agree	Strongly Agree	Younger patients, or when an individual has not long been diagnosed. Can be very difficult to engage in those conversations when they are still trying to grieve the process of bad news.	Very lucky to work where I do. There is no organisation based issues that I can think of. We have a great layout, great rooms providing space for families to sit and grieve/discuss bad news.	Younger patients with a short diagnosis. They are often very very emotional, especially if they have young children and this can be challenging to emotional deal with.	Can empathise with families, as I have been in that position before, however with the patients can be difficult as I have never been in the situation of having a terminal diagnosis. Have to use the skills we have learnt and developed over the years to provide amazing support.		Strongly Agree	Strongly Agree	Social worker,Doctor or nurse trained in providing psychological support,Allied health professional trained in providing psychological support,Psychological support provided by day therapies,Counsellor,Bereavement Counsellor,Complementary therapist,Other	Chaplain.	Clinical Psychologist,Social worker,Doctor or nurse trained in providing psychological support,Allied health professional trained in providing psychological support,Psychological support provided by day therapies,Counsellor,Bereavement Counsellor,Complementary therapist		No.	Yes	Informal on the job training (e.g., through discussion with colleagues),In-house training as part of a general training day on a range of topics,External training day or workshop focused on psychological support						Somewhat Agree
76-100% (i.e. over three-quarters of all patients)	Regularly		Anxiety,Depression or low mood,Adjustment to their diagnosis,Relationship difficulties,Other	given a prognosis time	Neither easy nor difficult	if patient is able to express how they are feeling or is unable to non verbal clues that tell you the patient doesn't want to talk no eye contact families trying to protect the patient or vice versa so wont mention death/ dying anxiety is multifactorial - physical symptom's play a big part total pain where physical. social, psychological and spiritual are all intertwined		Somewhat Disagree	Strongly Agree	Strongly Agree	Strongly Agree	Somewhat Agree	Somewhat Agree	Strongly Agree	Strongly Agree	Strongly Agree	Sometimes	HAD score A tool specific to our hospice OACC scores which we do on admission, day 3 day 7 and weekly and on discharge	on admission we ask questions and assess their psychological wellbeing what helps them cope what have they tried in the past what causes distress we would assess their psychological welfare daily and have a care plan for psychological needs we would look at non pharmacological approaches as well as pharmacological		Strongly Agree	Strongly Agree	Strongly Agree	Strongly Agree	Strongly Agree	Strongly Agree	Strongly Agree	Strongly Agree	Strongly Agree	relationship problems, estranged families, collusion and not being truthful we always say if patients ask re prognosis or if they are dying we will be truthful abusive relationships drug and alcohol problems in families or the patients	previously our bereavement service could not provide anticipatory counselling but now will do that as service has expanded access to psychiatry liaison - we have better access to this now we currently have no hospice Chaplin- we found this was an excellent psychological support for patients we are a charity and rely on raising money to fund services	Young patients are more challenging as they can be physically poor but mentally want to fight on and discussing death and future care planning can be difficult if patients done want to accept what is happening. Patients who have a psychiatric history can be challenging but accepting we cant change established behaviours but instead try to quide the patients and support them through their journey …	families can become distressed not fully understanding what is happening to patients or not accepting and can create barriers - we can provide support some patients are fully engaged to get help with psychological needs others are not treat individually and holistically and tailor the plan of care to their needs often building a therapeutic relationship once the patient can trust the staff and kn…		Strongly Agree	Strongly Agree	Social worker,Doctor or nurse trained in providing psychological support,Allied health professional trained in providing psychological support,Psychological support provided by day therapies,Counsellor,Bereavement Counsellor,Complementary therapist		Clinical Psychologist,Psychiatrist		not at the moment we have access to most services	Yes	Informal on the job training (e.g., through discussion with colleagues),In-house training as part of a general training day on a range of topics,In-house training focused on psychological support,External training day or workshop focused on psychological support,A short, unaccredited course over a week or similar			Mindfulness strategies			Somewhat Agree
51-75% (i.e. between half and three-quarters of all patients)	Regularly		Anxiety,Depression or low mood,Adjustment to their diagnosis,Relationship difficulties		Neither easy nor difficult	The age and developmental age of a child and their understanding of their Illness and diagnosis.		Somewhat Agree	Strongly Agree	Somewhat Agree	Somewhat Disagree	Somewhat Disagree	Strongly Disagree	Strongly Disagree	Strongly Disagree	Strongly Disagree	Never		From talking to them		Somewhat Agree	Strongly Agree	Strongly Agree	Strongly Agree	Strongly Agree	Somewhat Agree	Somewhat Agree	Somewhat Agree	Somewhat Agree						Somewhat Agree	Somewhat Agree	Social worker,Counsellor,Bereavement Counsellor		Clinical Psychologist,Social worker,Doctor or nurse trained in providing psychological support			No							Somewhat Disagree
26-50% (i.e. one quarter to a half of all patients)	Regularly		Anxiety,Depression or low mood,Adjustment to their diagnosis,Relationship difficulties		Fairly difficult	Masking - patients often put on "a brave face" for their families and friends. They do not wish to burden them with further sadness or worry. This can cause delay to having more difficult conversations, especially if the family wish to be apart of conversations and the patient is not given time away to express their self. Equally this can also be our experience in the reverse, where a loved one h…		Somewhat Agree	Strongly Agree	Strongly Agree	Strongly Agree	Somewhat Agree	Somewhat Agree	Strongly Agree	Strongly Agree	Strongly Agree	Sometimes	* Distress thermometer * At first visit who complete an Ipos which the patient can fill out independently or can be assisted - this offers them the opportunity to express their feelings and psychological needs * Csnat - this is given to the patients NOK/ main care giver as in opportunity for them to express if they need any further support.	The most common way in my experience is when you are being let into or out of a house simply asking "how are you" away from the patient is a good way to open up a conversation with their loved one. I regularly give respite and personal care, so have opportunities to speak to a patient away from their loved one and can again simply ask how they are.		Strongly Agree	Strongly Agree	Strongly Agree	Strongly Agree	Strongly Agree	Strongly Agree	Strongly Agree	Strongly Agree	Somewhat Agree	When the patient has accepted their diagnosis and prognosis but their family have not. This can cause a friction when facilitating conversation, or have conversation shut down. It can also be the same in reverse - where the family have noticed a change in the patient but the patient themselves are "i'm getting better" or talking about all the things they achieve to mask how ill they are but when …	Our family support team are incredibly busy and short staffed so they are limited to what support they can offer. We are regularly having to signpost to other professionals and not able to keep that support under one roof.				Strongly Agree	Strongly Agree	Counsellor,Bereavement Counsellor,Complementary therapist		Doctor or nurse trained in providing psychological support,Counsellor,Bereavement Counsellor,Complementary therapist,Psychiatrist			Yes	In-house training as part of a general training day on a range of topics,In-house training focused on psychological support						Strong Agree
51-75% (i.e. between half and three-quarters of all patients)	Regularly		Anxiety,Depression or low mood,Adjustment to their diagnosis,Relationship difficulties		Fairly easy	A persons willingness to talk and be open with how they are feeling and honest.		Somewhat Agree	Strongly Agree	Strongly Agree	Somewhat Agree	Strongly Agree	Somewhat Agree	Strongly Agree	Somewhat Agree	Somewhat Agree	Never		Talk with them and actively listen. Ask appropriate questions. Observe them and any changes that are apparant		Somewhat Agree	Somewhat Agree	Strongly Agree	Strongly Agree	Strongly Agree	Strongly Agree	Strongly Agree	Strongly Agree	Somewhat Agree	When relationships are strained and family members disagree with options, treatments or startagies going forward	Having resources available to offer support and staff/time to fill those needs.		I mostly give support to the care givers in my role		Somewhat Agree	Strongly Agree	Psychological support provided by day therapies,Counsellor,Bereavement Counsellor,Complementary therapist		Social worker,Doctor or nurse trained in providing psychological support,Allied health professional trained in providing psychological support		To have a bigger work force with more therapists available as there is often a waiting list.	Yes	Informal on the job training (e.g., through discussion with colleagues),In-house training as part of a general training day on a range of topics,In-house training focused on psychological support						Somewhat Agree
76-100% (i.e. over three-quarters of all patients)	On first assessment		Anxiety,Depression or low mood,Adjustment to their diagnosis		Neither easy nor difficult	Its very individual, some people have little distress prior to diagnosis, others have underlying anxiety, depression etc that pre dates their diagnosis		Somewhat Agree	Strongly Agree	Strongly Agree	Somewhat Agree	Somewhat Agree	Somewhat Agree	Strongly Agree	Somewhat Agree	Somewhat Disagree	Sometimes	Warwick-Edinburg Mental Wellbeing Score, Distress thermometer	How they present, what they say, describing feelings, asking what the future looks like, asking if they feel they are depressed, ask how they feel they are coping, how they have coped with previous trauma or loss		Strongly Agree	Strongly Agree	Strongly Agree	Strongly Agree	Strongly Agree	Strongly Agree	Strongly Agree	Strongly Agree	Strongly Agree	It is difficult to support those who admit to perpetrating abuse to others or to support those who have severe mental health issues or complex family dynamics of abuse or violence. It is almost impossible to support those who are homeless or vulnerably housed with chaotic lifestyles.	We need more training to help to support us to support others. We need somewhere to signpost people who are too complex for us, that isn't a broken, overworked mental health system.	I personally struggle to support those who have lost a child as it is too close to my own situation.	We work with couples and there are often dynamics about supporting each other, most of the time we open communication channels between them. It can often be difficult when patients and their carer's are in different places in terms of their understanding of where they are on the dying trajectory. We offer the same basic levels of support to all who come through our doors, listening, being with, p…		Somewhat Agree	Somewhat Disagree	Complementary therapist		Social worker		Our counselling service is accessed by self referral only.	Yes	Informal on the job training (e.g., through discussion with colleagues)						Somewhat Disagree
76-100% (i.e. over three-quarters of all patients)	Regularly		Anxiety,Depression or low mood,Adjustment to their diagnosis,Relationship difficulties,Other	Finance, family dynamics, isolation	Fairly easy	Open questioning, listening		Strongly Agree	Strongly Agree	Strongly Agree	Somewhat Agree	Somewhat Agree	Somewhat Agree	Strongly Agree	Strongly Agree	Strongly Agree	Always	Measuring outcomes...scoring 1-10 (10 the best)	Questioning, conversational		Strongly Agree	Strongly Agree	Strongly Agree	Strongly Agree	Strongly Agree	Strongly Agree	Strongly Agree	Strongly Agree	Somewhat Agree						Somewhat Agree	Somewhat Disagree			Other	Cruse, GP		Yes	Informal on the job training (e.g., through discussion with colleagues),In-house training as part of a general training day on a range of topics,In-house training focused on psychological support,External training day or workshop focused on psychological support,A short, unaccredited course over a week or similar			Mindfulness strategies			Somewhat Agree
76-100% (i.e. over three-quarters of all patients)	Regularly		Anxiety,Depression or low mood,Adjustment to their diagnosis,Relationship difficulties		Neither easy nor difficult	It depends on the patient, their symptoms and if they are open or not to communicating and asking for help or expressing their distress.		Somewhat Agree	Strongly Agree	Somewhat Agree	Somewhat Agree	Somewhat Disagree	Somewhat Disagree	Somewhat Agree	Somewhat Disagree	Somewhat Disagree	Sometimes		Complete an initial assessment, and ongoing assessment of their psychological wellbeing.		Somewhat Agree	Somewhat Agree	Strongly Agree	Somewhat Agree	Somewhat Agree	Somewhat Agree	Somewhat Agree	Somewhat Agree	Somewhat Agree	Family dynamics causing the distress, that I can not get involved in.	NA - I work in a charity run hospice, we are fortunate to have a good amount of time to spend with our patients.	Patients in denial about their diagnosis or death. I find challenging to open that conversation when they do not.	I find it easier to support patients, as i have their full history, they have often chosen to come to the hospice to tend to open to exploring ideas about their disease and death.		Somewhat Disagree	Somewhat Disagree	Allied health professional trained in providing psychological support,Psychological support provided by day therapies,Bereavement Counsellor		Counsellor		Have more options for external referrals	Yes	Informal on the job training (e.g., through discussion with colleagues),In-house training as part of a general training day on a range of topics,In-house training focused on psychological support			Mindfulness strategies			Somewhat Agree
51-75% (i.e. between half and three-quarters of all patients)	Regularly		Anxiety,Depression or low mood,Adjustment to their diagnosis,Relationship difficulties		Fairly easy	How long we have to get to know the paerson and theor family . Crisis referrals and when paeopel die within 48 hours poses a problem of knowing what can be offered by way of support. Family Dynamics - and personal relationships between spouse and siblings. When family have Power of attorny and feel they know best what their relative wants. Sudden change in condition and deterioration that family …		Somewhat Agree	Strongly Agree	Strongly Agree	Strongly Agree	Somewhat Agree	Somewhat Agree	Strongly Agree	Strongly Agree	Strongly Agree	Always	RAG Score	Ensure regular support calls or visits that are not at the same time of day or week to see how the mood changes from each contact. For example pm may be more stressfull with the prospect of the coming night time. Or the morning is worse because of lack of sleep fro the family member. Anxiety about not knowing who to contact if the person becomes unwell suddenly or symptomatically overnight or ind…		Strongly Agree	Strongly Agree	Strongly Agree	Strongly Agree	Strongly Agree	Strongly Agree	Strongly Agree	Strongly Agree	Strongly Agree	Family relationships. Father / Daughter relationships where daughter is closer to father than the spouse is and daughter over rules the mother , have 2 incidents of this presently. Second Marriage where children of first marriage over ride decisions made by step mothe. Have one incidence of this presently. Family dont want person told or to discuss prognosis or how things will change for the pers…	Time/ lack of it. Staffing levels Multiple professionals involved , all adding what they think without a group discussion.	Generally family dynamics , often with daughter/ father relationships as it is hard when the wife is left out on the perifery of the relationship.	Cultural differences spiritual beliefs size of family either only child or lots of siblings. Social differences / financial constraints.		Strongly Agree	Strongly Agree	Social worker,Psychological support provided by day therapies,Counsellor,Bereavement Counsellor,Complementary therapist		Clinical Psychologist,Social worker,Doctor or nurse trained in providing psychological support,Allied health professional trained in providing psychological support		None, our internal structure works extremly well through MDT and ability to speak directly to Family Support./ Safeguarding/ Bereavement Support/.	Yes	Informal on the job training (e.g., through discussion with colleagues),In-house training as part of a general training day on a range of topics,In-house training focused on psychological support		Supporting the Bereaved Adult	Mindfulness strategies			Strong Agree
51-75% (i.e. between half and three-quarters of all patients)	Regularly		Anxiety,Depression or low mood,Adjustment to their diagnosis		Fairly easy	Patients talk to us on a daily basis when giving care/meds/cleaning their rooms etc. We give them time and space to feel safe this enables them to have trust in us.		Somewhat Disagree	Strongly Agree	Strongly Agree	Strongly Agree	Somewhat Agree	Somewhat Agree	Strongly Agree	Somewhat Agree	Somewhat Disagree	Often	IPOS	Talking when someone is comfortable within your care they will eventually open up		Somewhat Disagree	Somewhat Agree	Somewhat Agree	Somewhat Agree	Somewhat Agree	Somewhat Agree	Somewhat Disagree	Somewhat Agree	Somewhat Agree	I personally find it more difficult with younger patients	Other people can override what you think	Younger patients as it really is a hard situation. Parents leaving kids etc	Families sometimes are too close and so patients find it hard to talk openly and honestly		Somewhat Agree	Somewhat Agree	Counsellor,Complementary therapist				More understanding and less dismissive actions from doctors from hcas	Yes	Informal on the job training (e.g., through discussion with colleagues)						Somewhat Disagree
51-75% (i.e. between half and three-quarters of all patients)	Regularly		Anxiety,Depression or low mood,Adjustment to their diagnosis		Neither easy nor difficult	Influence of family. communication needs of the patient. Patient anxiety. Patient not wanting to talk about how they are feeling or what is causing their distress. Observation of patient Patient appearing withdrawn.		Somewhat Agree	Somewhat Agree	Somewhat Agree	Somewhat Agree	Somewhat Agree	Somewhat Disagree	Somewhat Agree	Somewhat Agree	Somewhat Disagree	Sometimes	.	Through conversation, verbal and non verbal queues.		Somewhat Agree	Somewhat Agree	Somewhat Agree	Somewhat Agree	Somewhat Agree	Somewhat Agree	Somewhat Agree	Somewhat Agree	Somewhat Agree	family/patient not coming to terms with diagnosis. family/patient not wanting to talk about prognosis.	I am not aware of any.	It is getting time to spend with the patient and/or the families that cause the difficulty to manage psychological needs.	The patient can feel burdensome on their relatives.		Somewhat Agree	Somewhat Agree	Clinical Psychologist (based in the location where I work),Social worker,Doctor or nurse trained in providing psychological support,Counsellor,Bereavement Counsellor				I am unaware of how to refer a patient to an external counsellor.	No							Somewhat Disagree
76-100% (i.e. over three-quarters of all patients)	Regularly		Anxiety,Depression or low mood,Adjustment to their diagnosis,Relationship difficulties,Other	Family dynamics	Fairly easy	Fortunately we have time in the hospice to listen to patients concerns. Barriers to influencing the assessment usually are the patient not wanting to disclose the distress and trying to be 'strong' for the family.		Somewhat Disagree	Strongly Agree	Strongly Agree	Somewhat Agree	Somewhat Disagree	Somewhat Disagree	Strongly Agree	Strongly Agree	Strongly Agree	Never		Establishing a relationship with the patient. Listening to the concerns. Non verbal signs		Somewhat Disagree	Strongly Agree	Strongly Agree	Strongly Agree	Strongly Agree	Strongly Agree	Strongly Agree	Strongly Agree	Strongly Agree	I find it difficult when to patient is reluctant to talk about feelings and thoughts.	None	When patients are reluctant to talk.	None		Strongly Agree	Somewhat Disagree	Clinical Psychologist (based in the location where I work),Social worker,Doctor or nurse trained in providing psychological support,Allied health professional trained in providing psychological support,Psychological support provided by day therapies,Counsellor,Bereavement Counsellor,Complementary therapist,Other	-	Clinical Psychologist,Psychiatrist		no	Yes	Other	level 3 psychological suppport	-	Counselling			Strong Agree
26-50% (i.e. one quarter to a half of all patients)	Regularly		Anxiety,Depression or low mood,Adjustment to their diagnosis,Relationship difficulties,Other	Fears of dying Guilt	Fairly difficult	Lack of training Limited resources to offer after instigating discussion Lack of confidence in wider team to support- falls to certain professions more than others		Somewhat Disagree	Strongly Agree	Strongly Agree	Somewhat Agree	Strongly Disagree	Somewhat Disagree	Somewhat Agree	Strongly Agree	Somewhat Disagree	Never		During daily consultations with open then targeted questions and discussions with flexible approach		Somewhat Disagree	Somewhat Agree	Somewhat Agree	Somewhat Agree	Strongly Agree	Somewhat Agree	Somewhat Disagree	Somewhat Agree	Somewhat Agree	Multi generational support Safeguarding issues Family conflict and conflict with staff	Lack of psychological training Lack of formal services to refer to- expectation of nurses/ Doctors to meet psychological needs even when significant need	Severe psychological distress with fixed thinking and ruminating thoughts from which you cannot help the patient move forward from	Families/ caregivers often some practical steps to help can be easier to suggest/ follow can be limited with inpatients due to severity of disease		Strongly Disagree	Strongly Disagree	Social worker,Complementary therapist				Have access to formal psychological support from a person for whom this is their specialist area As well as lower level training for all staff And formal guidelines of who to refer to which	Yes	Informal on the job training (e.g., through discussion with colleagues)						Strongly Disagree
76-100% (i.e. over three-quarters of all patients)	Regularly		Adjustment to their diagnosis		Easy	Having the time to spend with the patient and their family members, both together and singularly. Building a trusting rapport, by allowing them to express their feelings, concerns and anxieties. Giving opportunities to ask questions and trying to find the answers that are needed in a timely manner. Including all those affected in decision making, (if the the patient has consented), re affirming t…		Somewhat Agree	Strongly Agree	Strongly Agree	Strongly Agree	Strongly Agree	Strongly Agree	Strongly Agree	Strongly Agree	Strongly Agree	Always	Distress Thermometer IPOS	In conversations with the patient and their families, together and separately. By regular observation of the patient and their families, together and separately. I think effective teamwork is vitally important, by way of the sharing of information.		Strongly Agree	Strongly Agree	Strongly Agree	Strongly Agree	Strongly Agree	Strongly Agree	Strongly Agree	Strongly Agree	Strongly Agree	Occasionally a person may choose not to engage, it is then that I either need to find an alternative connection or to offer to sit alongside without words if this is agreeable to the patient. Difficult family dynamics are often challenging. An open mind and non judgemental attitude is a perquisite to establishing good relationships. Again having the time to sit and listen and to offer the willing…	I feel fortunate in my place of work, being very well supported in the provision of psychological care of patients, their friends and families both pre and post bereavement.	If I have particular difficulties I do have ongoing access to supervision or I could discuss my concerns with one of our amazing Consultants. I feel very well supported in my role.	Patients often feel guilty that they have inflicted the illness into the lives of other family members or that they somehow deserve to have received the diagnosis of a terminal illness. Concerns may be about the financial impact of the illness or how they will manage in the future. The cost of care is often one of the biggest worries, they may have to leave their home and face a very different li…		Strongly Agree	Strongly Agree	Doctor or nurse trained in providing psychological support,Allied health professional trained in providing psychological support,Psychological support provided by day therapies,Counsellor,Bereavement Counsellor,Complementary therapist		Clinical Psychologist,Social worker		I feel we need a Social Worker and Chaplain on site to help support the work we provide.	Yes	Informal on the job training (e.g., through discussion with colleagues),In-house training as part of a general training day on a range of topics,In-house training focused on psychological support,External training day or workshop focused on psychological support,A short, unaccredited course over a week or similar,Comprehensive, longer-term training, such as a certificate or diploma in psychologic…		I apply for any additional education as it becomes available.	Cognitive behavioural therapy (CBT),Mindfulness strategies,Psychodynamic approaches,Counselling			Strong Agree
76-100% (i.e. over three-quarters of all patients)	Regularly		Anxiety,Depression or low mood,Adjustment to their diagnosis,Relationship difficulties		Fairly easy	Openess of the patient, sometimes patients try to hide there feelings especially males Men often pretend everything is ok or worry that if they open up their families will be more distressed. Sometimes patients refuse to engage, either refuse or find ways to stop our visits Sometimes families dictate what we can discuss causing more distress when a patient does not have an understanding either wh…		Somewhat Agree	Somewhat Agree	Somewhat Agree	Somewhat Agree	Somewhat Agree	Strongly Disagree	Somewhat Disagree	Somewhat Agree	Somewhat Disagree	Never		Talk to family, patient, observe behaviour, appearance, conversations who directs conversations.		Somewhat Disagree	Somewhat Agree	Somewhat Agree	Somewhat Agree	Somewhat Agree	Somewhat Agree	Somewhat Disagree	Somewhat Agree	Somewhat Disagree	Patient with young children, I do not feel competant supporing very young	Lack of available specialist support in a timely manner	Young families	Families or care givers are usually open to telling you problems / concerns		Somewhat Agree	Somewhat Agree	Clinical Psychologist (based in the location where I work)		Clinical Psychologist		Not sure	Yes	Informal on the job training (e.g., through discussion with colleagues),In-house training focused on psychological support						Somewhat Agree
51-75% (i.e. between half and three-quarters of all patients)	Regularly		Anxiety,Depression or low mood,Adjustment to their diagnosis,Relationship difficulties,Other	Loss Past traumas Phobias Fear of dying/death	Neither easy nor difficult	- The patient's communication needs - Patient's prior experience of healthcare - Building trust, for some patients this is more difficult - If the patient is in denial or does not wish to think about the future or illness - Cultural issues		Strongly Disagree	Strongly Agree	Somewhat Agree	Somewhat Agree	Somewhat Disagree	Somewhat Disagree	Somewhat Agree	Strongly Agree	Strongly Agree	Sometimes	- iPOS - Distress thermometer	- Through good communication skills, conscious use of silence to provide space to open up - Giving patient's time and space. - Open questions and being curious about their experiences - Assessing non-verbal communication and communication patterns such as their avoidance of subjects - Continuity of care to build trust		Somewhat Agree	Strongly Agree	Strongly Agree	Strongly Agree	Strongly Agree	Strongly Agree	Somewhat Agree	Somewhat Agree	Strongly Agree	- Mismatch between what the carer/family member might want or think the patient wants and what the patient actually wants or needs (relative acting as a gatekeeper) - sometimes difficult conversations are necessary - Patient unwilling to engage in support - Patient in denial, such as not accepting when there is a psychological element to their symptoms	- No clinical psychology input into MDT, no-one to quickly discuss complex cases with. Long waiting time for psychological services and strict criteria for clinical psychology.	- When people are stuck in unhelpful thinking patterns and we can not improve this. Usually most complex when psychological issues are long-standing. People in this sort of situation often are unable to engage with strategies to improve their psychological wellbeing. - Find denial very challenging as often patients will not engage.	I don't think there are big differences essentially, as same skills required for both. With families we have to ensure they are receiving the right level of support, but because they are not under our care, we have to try and empower them to seek help through their own care team such as GP rather than being able to directly co-ordinate care. Sometimes we find there is a breakdown of communication…		Somewhat Disagree	Somewhat Disagree	Allied health professional trained in providing psychological support,Psychological support provided by day therapies,Counsellor,Bereavement Counsellor,Complementary therapist		Clinical Psychologist,Social worker,Allied health professional trained in providing psychological support,Counsellor,Bereavement Counsellor,Complementary therapist,Psychiatrist		- I feel that we should have access to advice from clinical psychology to discuss complex cases, even if they do not fit the criteria for clinical psychology, as this would help up-skill us and also provide and extra payer of care and support for the patients. For example clinical psychology presence at MDT. - In the locality, the clinical psychologist are cancer only, so do not cater for non-mal…	Yes	Informal on the job training (e.g., through discussion with colleagues),In-house training as part of a general training day on a range of topics,In-house training focused on psychological support,External training day or workshop focused on psychological support						Somewhat Agree
26-50% (i.e. one quarter to a half of all patients)	Regularly		Anxiety,Depression or low mood,Relationship difficulties		Fairly difficult	How often you see the patient. What events are happening in their lives		Somewhat Agree	Somewhat Agree	Somewhat Agree	Somewhat Agree	Somewhat Agree	Somewhat Disagree	Somewhat Agree	Somewhat Agree	Strongly Disagree	Never		Spending time with as well as taking opportunities to chat		Strongly Disagree	Somewhat Agree	Strongly Agree	Strongly Agree	Strongly Agree	Somewhat Agree		Somewhat Disagree	Somewhat Disagree	Family relationships, we don't always meet some members of the family as they don't feel ready to come to the hospice.	time and education around psychological support.				Somewhat Disagree	Strongly Disagree	Social worker					No							Strongly Disagree
76-100% (i.e. over three-quarters of all patients)	Regularly		Anxiety,Depression or low mood,Adjustment to their diagnosis,Relationship difficulties,Other	Withdrawal from daily activities of living e.g. work, intimacy	Fairly easy	The point where i am inputting to the patients support provided through the hospice. Often the patients are referred in too late and if can be difficult to provide the intervention they need. Patients can often be too poorly		Somewhat Disagree	Strongly Agree	Strongly Agree	Somewhat Agree	Strongly Agree	Strongly Agree	Strongly Agree	Strongly Agree	Somewhat Agree	Always	Distress thermometer IPOS (part of OACC)	How they are functioning and interacting with others By spending time with them in an informal way Getting to know them and building up a rapport with them		Somewhat Disagree	Strongly Agree	Strongly Agree	Strongly Agree	Strongly Agree	Strongly Agree	Somewhat Disagree	Strongly Agree	Strongly Agree	Phase of illness Not long enough to build rapport and build trust with the patient High level of pharmacology support that is often needed can affect interactions Family distress and the patients needs to protect them	No direct link to a psychologist - particularly for pain management WE have a psychological support service which is amazing but complex multi faceted psych input is not readily available	Pain Management	Patients are often too unwell to be able to engage and families/friends are not able to engage as they are focused on their relative/friends		Somewhat Agree	Somewhat Disagree	Social worker,Doctor or nurse trained in providing psychological support,Allied health professional trained in providing psychological support,Psychological support provided by day therapies,Counsellor,Bereavement Counsellor,Complementary therapist,Other	Chaplain	Social worker,Other	Can ask GP to refer to psychologist or Psych team but not very easy and rarely is done in time to support Pall Patients	Having access to a regional psychologist for pall and EOLC that could be used by all Pall and EOLC services - there are often access if the patient is in a acute hosp setting but not if the patient is in a hospice	Yes	Informal on the job training (e.g., through discussion with colleagues),In-house training focused on psychological support,External training day or workshop focused on psychological support,Comprehensive, longer-term training, such as a certificate or diploma in psychological support/interventions		Part of BsC Occ Therapy course and also diploma carried out afterwards as started life in Mental Health Setting	Cognitive behavioural therapy (CBT),Mindfulness strategies			Somewhat Agree
76-100% (i.e. over three-quarters of all patients)	Regularly		Anxiety,Depression or low mood,Adjustment to their diagnosis,Relationship difficulties,Other	Spiritual distress	Fairly easy	information from handover/other staff presentation of patient on entering their space direct request for help with psychological or psychosocial distress tears -sometimes specific to a situation, sometimes of unknown origin to the patient loss of appetite for no clinical reason approach by relatives		Somewhat Agree	Strongly Agree	Somewhat Agree	Somewhat Agree	Somewhat Disagree	Somewhat Disagree	Strongly Agree	Strongly Agree	Somewhat Agree	Never		in conversation		Somewhat Disagree	Strongly Agree	Strongly Agree	Strongly Agree	Strongly Agree	Strongly Agree	Somewhat Agree	Somewhat Agree	Strongly Agree	estrangement between family members and/or the patient failure of family members to understand or engage with the distress of their relative	There is good quality sign-posting in the organisation, but some key people are part-time and we are not able to access other organisations' expertise	Deep-seated issues from the past	It is easier to speak with patients as they are physically present, I can choose a time that suits their condition and my working practice. Usually people welcome the opportunity to talk and from general conversation it is possible to go deeper into their concerns and fears. Family members are often more concerned with the purpose of their visit, consider their own problems of lesser importance a…		Strongly Agree	Strongly Agree	Clinical Psychologist (based in the location where I work),Social worker,Doctor or nurse trained in providing psychological support,Allied health professional trained in providing psychological support,Psychological support provided by day therapies,Counsellor,Bereavement Counsellor,Complementary therapist,Other	Chaplain			better training on internal computer system which is the main referral mechanism abiality ot utilise outside help where necessary	Yes	Informal on the job training (e.g., through discussion with colleagues),External training day or workshop focused on psychological support			Mindfulness strategies,Counselling			Somewhat Disagree
51-75% (i.e. between half and three-quarters of all patients)	Regularly		Anxiety,Depression or low mood,Adjustment to their diagnosis,Relationship difficulties		Neither easy nor difficult	Some patients are very open and will share their emotional and spiritual distress however some patients are more reserved in sharing this information. Therefore it takes time to build up a trusting relationship in which patients are willing to share this information. Symptom control needs - sometimes patients see Hospices as just another medical focused service and need to be encouraged to share …		Somewhat Disagree	Strongly Agree	Somewhat Agree	Somewhat Agree	Somewhat Disagree	Somewhat Disagree	Somewhat Agree	Somewhat Agree	Strongly Disagree	Never	IPOS HADS	Through open questions and building relationships. Also Asking questions about what gives people a sense of hope or joy. We also discuss the loss roles and the impact of this on sense of self.		Somewhat Disagree	Somewhat Disagree	Somewhat Agree	Somewhat Agree	Strongly Agree	Somewhat Agree	Somewhat Agree	Somewhat Disagree	Somewhat Disagree	Symptom control issues meaning that there may be other priorities or issues for either the patient or the carer. Disagreements regarding care and intervention between the family and patient. When on is more accepting of the patients prognosis than the other	Time and resources Training Appropriate staffing groups / professionals to either provide the service or support you to provide the service Care needs and limited resources Room availability Limited funding or support to provide therapists other than talking therapies.	Motivation to engage. Limited self motivation or willingness to engage to self management techniques - only requesting on-going passive interventions such as raki / guided relaxation -only have so much resources and can't continue to provide these interventions indefinitely	Carer givers often do not have the respite resources to attend sessions due to their carer responsibilities.		Strongly Disagree	Strongly Disagree	Counsellor		Social worker		We are lacking services to offer this support. We have a small team of counsellors currently and thats it. No holistic or CT services. No psychologist. Some of our Drs are training in some psychological support interventions but barely have the time to see patients for pain control or medication reviews let alone other support. Also our medical team don't support the idea of allied health profess…	No	In-house training as part of a general training day on a range of topics		1 day course into the introduction of ACT 1 DAY COURSE IN ANXIETY MANAGEMENT TECHNQIUES				Strongly Disagree
76-100% (i.e. over three-quarters of all patients)	Regularly		Anxiety,Depression or low mood,Adjustment to their diagnosis,Relationship difficulties		Neither easy nor difficult	How open they are to talking about it as some try to keep an upbeat mood in order to spare the feelings of their family or loved ones		Somewhat Disagree	Strongly Agree	Somewhat Agree	Somewhat Agree	Strongly Disagree	Strongly Disagree	Somewhat Agree	Somewhat Agree	Somewhat Disagree	Never		Try it form a trusting relationship and ask them about their feelings surrounding everything from their diagnosis, the care they are receiving and the support they have at that present time Listening closely and watching body language to identify any suppressed feelings that could cause damage to a persons psychological health in the future		Strongly Agree	Strongly Agree	Strongly Agree	Strongly Agree	Strongly Agree	Strongly Agree	Somewhat Agree	Somewhat Agree	Strongly Agree	Working with terminally I’ll children- sometimes the child does not know that their diagnosis is terminal and it can be difficult to have conversations with the parents about their views and feelings on the situation as their child is usually present or they say they don’t want to discuss things like that incase their child hears	Having inadequate training on the subject.	Parents not fully understanding that their child is dying. It can be difficult when talking to a parent about their child’s diagnosis and they make comments such as ‘well we won’t need that because they are going to get better’. I find this difficult because even though can have the difficult conversation and say to the parent that unfortunately that wouldn’t be the case in their child’s situatio…	Children do not always have a full understanding and you are able to discuss death more openly with them. Parents usually find it more difficult to have these conversations as it is their baby and a lot of them struggle to believe that their child will die before them		Strongly Agree	Somewhat Disagree	Social worker,Bereavement Counsellor		Social worker,Doctor or nurse trained in providing psychological support,Allied health professional trained in providing psychological support,Bereavement Counsellor		Talking about the referral options more	No	Informal on the job training (e.g., through discussion with colleagues)						Somewhat Disagree
76-100% (i.e. over three-quarters of all patients)	Regularly		Anxiety,Depression or low mood,Adjustment to their diagnosis,Relationship difficulties		Neither easy nor difficult	The age of the child. Level of communication of child. Child's level of understanding of their diagnosis. The child's willingness to be involved in conversations about their care.		Somewhat Agree	Somewhat Agree	Somewhat Agree	Somewhat Agree	Strongly Disagree	Strongly Disagree	Somewhat Agree	Somewhat Agree	Somewhat Disagree	Never	N/A	Observation and communication skills. Judge the mood of the person.		Somewhat Agree	Strongly Agree	Strongly Agree	Strongly Agree	Strongly Agree	Somewhat Agree	Somewhat Agree	Strongly Agree	Somewhat Agree	Some parents are not in the same "thinking space" they are on "two different pathways"; staff have to help find some common ground to suit everyone. Family dynamics - split families, extended families - have different opinions. Child's understanding of diagnosis - what are you allowed to say to them? It varies depending on the family, some parents try not to tell the child the reason they are in …	Staffing levels. Staff training. Time	I find it difficult dealing with dad's who are upset, it is very stereotypical but I struggle with what to say to support them as they are trying to be "strong".	Our patients try to make it easier on their families by not asking questions when they around as they don't want to upset their parents. Parents may have different views on what care to provide. It's about finding a common ground with the whole family and putting the child first ensuring they have their say and their opinion is listened too.		Somewhat Agree	Somewhat Agree	Social worker,Doctor or nurse trained in providing psychological support,Counsellor,Bereavement Counsellor,Complementary therapist,Other	Family support workers. Chaplain where I work.	Social worker,Doctor or nurse trained in providing psychological support,Counsellor,Bereavement Counsellor,Complementary therapist,Other	Family support. Chaplain	No	No							Somewhat Disagree
26-50% (i.e. one quarter to a half of all patients)	Regularly		Anxiety,Depression or low mood,Adjustment to their diagnosis		Fairly easy	Trust the patient as they trust you will open up . assessors ability and expertise in assessment and often their life/ communication skills.		Strongly Disagree	Strongly Agree	Strongly Agree	Strongly Agree	Somewhat Disagree	Somewhat Agree	Strongly Agree	Strongly Agree	Somewhat Agree	Never		using experience , listening , observing body language , asking the right questions at the right opportunity. communicating appropriately with the team taking views into account .		Somewhat Disagree	Strongly Agree	Strongly Agree	Strongly Agree	Strongly Agree	Strongly Agree	Somewhat Disagree	Strongly Agree	Strongly Agree	loved ones can often put up barriers to allow conversation due to their fear of what will be said .	time and space	i do not find this difficult .	each will have their own personal issues , you have to be able to treat them all individually		Somewhat Agree	Strongly Disagree	Counsellor		Allied health professional trained in providing psychological support		yes communication between the doctors and nursing staff ...... they do not join up well .	Yes	In-house training as part of a general training day on a range of topics,External training day or workshop focused on psychological support,A short, unaccredited course over a week or similar		not at this hospice , at previous hospices i have worked , training not good here .				Somewhat Agree
51-75% (i.e. between half and three-quarters of all patients)	Regularly		Anxiety,Depression or low mood,Adjustment to their diagnosis		Neither easy nor difficult	Whether there is family or loved ones in the room , some people dont find it easy to be honest about their feelings in front of those they are trying to be strong for Patients feeling like they need to act "normally" like admitting they are struggling would be a sign of weakness Being able to give patients options and discussing that it is a "natural" "normal " response to have those feelings		Somewhat Agree	Strongly Agree	Somewhat Agree	Somewhat Agree	Somewhat Disagree	Somewhat Disagree	Somewhat Agree	Somewhat Agree	Somewhat Disagree	Never		Observation , discussion		Somewhat Agree	Somewhat Agree	Somewhat Agree	Somewhat Agree	Somewhat Agree	Somewhat Agree	Somewhat Agree	Somewhat Agree	Somewhat Disagree	If the person is the head of the family , or similarly the one who usually holds the rest of the family together	Lack of resources , or limited resources	anger	Engagement Availability of resources		Somewhat Agree	Somewhat Disagree	Psychological support provided by day therapies,Counsellor,Bereavement Counsellor,Complementary therapist				Not the referral process but the availability of the resources	No							Somewhat Disagree
51-75% (i.e. between half and three-quarters of all patients)	Regularly		Anxiety,Depression or low mood		Fairly easy	family structure religion time available safe space to talk and assess waiting time for treatment openness to talk willingness to engage Being able to talk physically such as MND voice issues hearing issues language barrier being able to be face to face or phone/ online - getting it right for the right person.		Strongly Agree	Strongly Agree	Strongly Agree	Strongly Agree	Somewhat Disagree	Somewhat Agree	Strongly Agree	Strongly Agree	Strongly Agree	Sometimes	anxiety and depression questionnaires GAD7 phq9	ask them if they feel heard and understood. Ask direct questions about self-harm and suicide. Ask about who supports them and who is their network with them. Ask if they have any worries or concerns.		Strongly Agree	Strongly Agree	Strongly Agree	Strongly Agree	Strongly Agree	Strongly Agree	Strongly Agree	Strongly Agree	Strongly Agree	not being able to have the terminally ill person alone. family talks for them. physical and cognitive abilities	room booking for space to talk.	uncertainties when it involved health as it is all uncertain	patients- working toward an end and peace in this. families- working toward a now and the new way forward. Their worries can be very different. but both will be griefing the loved one and the person who is ill		Strongly Agree	Strongly Agree	Social worker,Doctor or nurse trained in providing psychological support,Counsellor,Bereavement Counsellor,Complementary therapist		Clinical Psychologist,Allied health professional trained in providing psychological support,Psychiatrist		more details in referrals.	Yes	Informal on the job training (e.g., through discussion with colleagues),In-house training as part of a general training day on a range of topics,External training day or workshop focused on psychological support,A short, unaccredited course over a week or similar,Comprehensive, longer-term training, such as a certificate or diploma in psychological support/interventions			Counselling			Strong Agree
51-75% (i.e. between half and three-quarters of all patients)	On first assessment		Anxiety,Adjustment to their diagnosis,Relationship difficulties		Fairly easy	Phone is harder than face to face - many initial assessments are now done over the phone		Somewhat Agree	Strongly Agree	Strongly Agree	Strongly Agree	Strongly Agree	Strongly Agree	Strongly Agree	Strongly Agree	Strongly Agree	Sometimes	distress thermometer	listening/ experience		Strongly Agree	Strongly Agree	Strongly Agree	Strongly Agree	Strongly Agree	Strongly Agree	Strongly Agree	Strongly Agree	Strongly Agree	high levels of trauma drug/ alcohol use high levels of mental health need	resource / time		sometimes needs and perspectives are very different which is challenging		Strongly Agree	Strongly Agree	Counsellor,Bereavement Counsellor				Other services feel closed off - GP is the only place to refer	Yes	Comprehensive, longer-term training, such as a certificate or diploma in psychological support/interventions		I am a UKCP accredited psychotherapeutic counsellor	Cognitive behavioural therapy (CBT),Narrative therapy,Compassion-Focused therapy,Mindfulness strategies,Psychodynamic approaches,Systemic therapy,Music therapy,Solution-Focused therapy,Counselling			Strong Agree
76-100% (i.e. over three-quarters of all patients)	Regularly		Anxiety,Adjustment to their diagnosis		Neither easy nor difficult	patient personality may be very smiley and upbeat and verbalize only positive things. Patient may try to put on a brave face as does not want to worry or upset family or healthcare professionals. Openness of family and patient. surroundings if lot of family and friends present on visit.			Somewhat Agree	Somewhat Agree	Somewhat Disagree	Somewhat Agree	Somewhat Disagree	Somewhat Disagree	Somewhat Disagree	Somewhat Disagree	Never		Talking and interacting with person, picking up on things they say, asking open ended questions regarding this and about mood and feelings of general well being. There body language and facial expressions, talking with persons family or people who see them on day to day basis.		Somewhat Disagree	Somewhat Agree	Strongly Agree	Somewhat Agree	Somewhat Agree	Somewhat Agree	Strongly Agree	Somewhat Disagree	Somewhat Disagree	denial over controling family not wanting to accept patients wished family not wanting " outsiders" involved refusal of care or visits	working part time and visiting different patients each shift so may only visit one or twice or only every few weeks.	unsure	care and support is patient centered hence some times it is necessary to help families understand that their loved one has the right to make an unwise decision.		Somewhat Agree	Strongly Agree	Psychological support provided by day therapies,Counsellor,Bereavement Counsellor,Complementary therapist		Clinical Psychologist,Social worker,Doctor or nurse trained in providing psychological support,Allied health professional trained in providing psychological support		when I say I can refer I an put in a referel request.	Yes	Informal on the job training (e.g., through discussion with colleagues),In-house training as part of a general training day on a range of topics						Somewhat Disagree
51-75% (i.e. between half and three-quarters of all patients)	Regularly		Anxiety,Depression or low mood,Adjustment to their diagnosis,Relationship difficulties		Fairly easy	communication ability of patients ie if they have cognitive deficits or difficulty articulating willingness of people to talk about anxieties- some more willing than others. some people will not talk about their anxieties cultural or language difficulties Time if staff are busy with relatives/symptom control /staff shortages etc incomplete knowledge of how people function in their lives prior to …		Somewhat Agree	Somewhat Agree	Strongly Agree	Strongly Agree	Somewhat Agree	Somewhat Disagree	Somewhat Agree	Somewhat Agree	Somewhat Agree	Sometimes	IPOS Distress thermometer - don't really think this is any more helpful than asking open questions	Ask open questions. Ask leading questions eg "Are things getting you down?" Observe. Talk to patient. listen to responses carefully. notice how they communicate with family Speak to family. Spend time with patient		Somewhat Disagree	Somewhat Agree	Strongly Agree	Strongly Agree	Strongly Agree	Strongly Agree	Somewhat Agree	Somewhat Agree	Somewhat Agree	families may be estranged- we see that quite a lot Relatives can be overbearing and want to speak for the patient- they may be reluctant to hand over care to us Families are more anxious and ill prepared for death than patients sometimes Patients are sometimes in isolated situations with one family member taking charge, or being controlling Patients themselves may refuse to discuss their EOL or t…	Time Ward can be busy and practical care is inevitably prioritised differences in opinion between ward team about care needed Discharge planning starting early	failing to communicate. often male patients are worse at this and cannot discuss their needs. denial is also difficult. Patients who don't realise time is running out. patients who want to be resuscitated or escalated.	Why didn't you do a qualitative study? Then you could have obtained rich indepth information! There aren't always a lot of differences, but patients are here all the time and relatives aren't. family feel they must carry on and be strong.		Somewhat Agree	Somewhat Disagree	Counsellor		Other	CPN	There isn't a chaplian and staff are not trained, except for the counsellor	Yes	Informal on the job training (e.g., through discussion with colleagues),Other	Master's in psychosocial palliative care 1996 but long before I did this job		Counselling			Somewhat Agree
51-75% (i.e. between half and three-quarters of all patients)	Regularly		Anxiety,Depression or low mood,Adjustment to their diagnosis,Relationship difficulties		Neither easy nor difficult	Depends on patient capacity (do they understand) and Depends if the patient is willing to seek help.		Somewhat Agree	Somewhat Agree	Somewhat Agree	Somewhat Agree	Somewhat Agree	Somewhat Agree	Somewhat Agree	Somewhat Agree	Somewhat Disagree	Never		By listening to them, letting them talk about their experiences		Somewhat Disagree	Somewhat Agree	Strongly Agree	Somewhat Agree	Somewhat Agree	Somewhat Agree	Somewhat Agree	Somewhat Agree	Somewhat Agree	They don't want to talk, parents/families have differed views	Staffing, Not a 24hr service we provide.	Time there is not enough hours in the day to spend with the family and help manage there psychological needs.	They may have different views. Different support needs.		Somewhat Agree	Somewhat Disagree	Social worker,Doctor or nurse trained in providing psychological support,Allied health professional trained in providing psychological support,Psychological support provided by day therapies,Counsellor,Bereavement Counsellor,Complementary therapist		Clinical Psychologist,Social worker,Doctor or nurse trained in providing psychological support,Allied health professional trained in providing psychological support,Psychological support provided by day therapies,Counsellor,Bereavement Counsellor,Complementary therapist,Psychiatrist		More training and guidelines	Yes	Informal on the job training (e.g., through discussion with colleagues)						Somewhat Disagree
76-100% (i.e. over three-quarters of all patients)	Regularly		Anxiety,Relationship difficulties,Other	Frustration around communication needs and fear as well as not being able to understand their deterioration due to a learning disability perhaps.	Fairly difficult	Communication being limited, Learning Disability, and Specific diagnoses making a person’s level of understanding unknown.		Somewhat Disagree	Somewhat Agree	Somewhat Agree	Somewhat Agree	Somewhat Agree	Somewhat Agree	Somewhat Agree	Somewhat Disagree	Somewhat Disagree	Sometimes	Disdat distress tool.	By closely observing their slight communication signs like body language, posture, eye contact, verbal sounds, behaviour and how they hold themselves/ respond to their environment.		Somewhat Disagree	Somewhat Agree	Somewhat Agree	Somewhat Agree	Somewhat Agree	Somewhat Agree	Strongly Agree	Somewhat Agree	Somewhat Agree	Families don’t always have open and honest discussions with their young person receiving care. This means it is difficult to open up a conversation about advanced care decisions and wishes, if the young person isn’t fully aware of their prognosis. Limited time face to face with families- most discussions are on the phone.	This is not my specific role and my nursing tasks take over, particularly on busy shifts. Time is a factor in my part-time role especially when coupled with the unique and slow methods of communication the young adults I predominantly support, use.	Those about the young adult’s prognosis and helping them understand when they are in their end of life phase. Why? Because life’s so very unfair and the young adult’s communication method can often be so limited, it’s hard to know what has been understood. Also so many of the Zest families have been surprised more than once that their young person lives through what has been determined as their e…	Where each individual is at- one or other can be more realistic about prognosis. The difference in life experience and the range of communication methods that I may not necessarily be aware of that could aid understanding, when facial gestures and cues can often be the only signs of understanding I may have to go on. Many of the young adults have learning disabilities which can not be defined as …		Somewhat Agree	Somewhat Disagree	Psychological support provided by day therapies,Counsellor,Bereavement Counsellor				I would appreciate more knowledge/ training in this area. I am not aware of any services I can refer to myself externally, for the many young adults who have moderate and severe learning disabilities and no reliable method of communication either. I would think I had to contact a Speech and Language Therapist in the first instance or perhaps an art or music therapist?	Yes	In-house training as part of a general training day on a range of topics,Other	I am a qualified Social Worker but decided not to practise as one due to my pull to Nursing.					Somewhat Disagree
51-75% (i.e. between half and three-quarters of all patients)	Regularly		Anxiety,Adjustment to their diagnosis,Relationship difficulties		Neither easy nor difficult	the patient's: language skills level of self-awareness emotional intelligence creating a safe space for conversation to take place (e.g easier in a hospice than a hospital)		Somewhat Disagree	Strongly Agree	Somewhat Agree	Somewhat Agree	Somewhat Disagree	Somewhat Disagree	Somewhat Agree	Somewhat Agree	Somewhat Disagree	Never		all the time		Somewhat Disagree	Somewhat Agree	Somewhat Agree	Somewhat Agree	Strongly Agree	Somewhat Agree	Somewhat Agree	Strongly Agree	Somewhat Agree	where patient or someone close to them is in denial about the seriousness of their situation, or just doesn't want to talk.	Assumption that booking a counselling session with one of the sessional counsellors (Mon-Fri, 9am-5pm) will meet all needs, as opposed to training the nurses and chaplaincy team (avail 24/7) to address needs as well.	patients feeling isolated in their pre-bereavement loss. I can run newly bereaved groups for carers after the death, but can't get the equivalent in place for patients other terminal journey.	Emotional intelligence Training and experience Ability to be objective and when needed a 'critical friend'		Somewhat Agree	Somewhat Disagree	Counsellor,Complementary therapist				for the hospice to recognise that there is a cross-over between the psycho-spiritual support that the chaplaincy team provide to patients and the work of the counsellors.	No	Other	part of trining to be a hospice Chaplain	psycho-spiritual support - yes	Mindfulness strategies,Other	spiritual care		Somewhat Disagree
76-100% (i.e. over three-quarters of all patients)	Regularly		Anxiety,Depression or low mood,Adjustment to their diagnosis,Relationship difficulties		Fairly easy	Social circles/family support helps Isolation impedes Minority groups - can be more difficult if culture/landscape not familiar to clinician Alcohol or drug abuse- more complex Homelessness- challenges with maintaining contact Cognitive impairment/dementia		Somewhat Agree	Strongly Agree	Somewhat Agree	Somewhat Agree	Somewhat Agree	Somewhat Agree	Somewhat Agree	Somewhat Agree	Somewhat Agree	Sometimes	HADS iPOS	Open discussion with patient and family/friends. Reflective open questions Use of silence Visual observation Review of medication use and self medicating with recreational drugs Degree of social withdrawal and changes in roles Symptom and mood diaries Ask about hope		Somewhat Agree	Strongly Agree	Strongly Agree	Somewhat Agree	Strongly Agree	Strongly Agree	Somewhat Agree	Somewhat Agree	Somewhat Agree	Family disputes or rifts- historical Collusion Denial Distrust in medical staff or medical interventions- may have had prior bad experience Late referral with short period of input from palliative care (sometimes only a day or two) Chaotic lifestyle	Large caseloads- often find psychosocial support takes time and a sustained level of input- when busy this can be difficult to provide properly	Isolation and loneliness - societal issues - most difficult to manage in community setting - overnight support remains patchy across UK - my time is limited for face to face support - compassionate communities can help but still developing and varying input	Patients- facing death and can feel isolated even when family around. Physical symptoms and medication impacts. Family/care givers- facing grief and bereavement. Common- anger, hopelessness, anticipatory grief, guilt, financial concern, depression, anxiety.		Somewhat Disagree	Somewhat Disagree	Social worker,Counsellor,Bereavement Counsellor,Complementary therapist		Bereavement Counsellor,Psychiatrist		More counselling staff and CBT trained nursing staff- limited by funding and other commitments. Remains an unmet need for many	Yes	Informal on the job training (e.g., through discussion with colleagues),In-house training as part of a general training day on a range of topics,External training day or workshop focused on psychological support			Acceptance and commitment therapy (ACT),Narrative therapy,Mindfulness strategies,Systemic therapy			Somewhat Agree
51-75% (i.e. between half and three-quarters of all patients)	Regularly		Anxiety,Adjustment to their diagnosis,Relationship difficulties,Other	Fear about the future Loss of control	Fairly easy	Rapport Environment Time constraints		Strongly Disagree	Somewhat Agree	Strongly Agree	Somewhat Agree	Somewhat Agree	Somewhat Disagree	Somewhat Agree	Somewhat Agree	Somewhat Disagree	Never		Ask open questions and actively listen Use silence		Somewhat Agree	Strongly Agree	Strongly Agree	Strongly Agree	Strongly Agree	Strongly Agree	Somewhat Agree	Somewhat Agree	Strongly Agree	Long term estrangement Physical communication problems Language barriers Very new diagnoses with very short prognosis (days)	Time constraints Access to follow up services Knowledge base	Patients with very young children Patients who don’t speak English - can be difficult to communicate clearly but sensitively without the nuances that come naturally when speaking the same language	Families/caregivers require support that will help them long after the death of the loved one and long after you are no longer directly involved		Strongly Disagree	Somewhat Disagree	Social worker,Counsellor		Clinical Psychologist		Need more clinical psychologists	Yes	Informal on the job training (e.g., through discussion with colleagues),In-house training as part of a general training day on a range of topics						Somewhat Disagree
26-50% (i.e. one quarter to a half of all patients)	On first assessment		Anxiety,Depression or low mood,Adjustment to their diagnosis,Relationship difficulties		Neither easy nor difficult	Variable dependant on patient’s levels of distress.		Strongly Agree	Strongly Agree	Strongly Agree	Strongly Agree	Somewhat Disagree		Strongly Agree	Strongly Agree	Somewhat Agree	Never				Strongly Agree	Strongly Agree	Strongly Agree	Strongly Agree	Strongly Agree	Strongly Agree	Strongly Agree	Strongly Agree	Strongly Agree		Lack of support				Strongly Agree	Somewhat Disagree	Clinical Psychologist (based in the location where I work)					Yes	In-house training focused on psychological support						Somewhat Agree
51-75% (i.e. between half and three-quarters of all patients)	Regularly		Anxiety,Depression or low mood,Adjustment to their diagnosis		Fairly difficult	My lack of training Time limitations Confidential space to have conversations		Somewhat Disagree	Somewhat Agree	Somewhat Agree	Somewhat Disagree		Somewhat Disagree	Somewhat Agree	Somewhat Disagree	Strongly Disagree	Never		Body language Terminology		Somewhat Disagree	Somewhat Agree	Somewhat Disagree	Somewhat Disagree	Strongly Agree	Somewhat Agree	Somewhat Disagree	Somewhat Agree	Somewhat Disagree	Family dynamics Relatives not wanting patients to know what they know Relatives/caters misunderstanding of laws of confidentiality	Space Dignity Lack of translators				Somewhat Disagree	Somewhat Disagree	Counsellor,Other	Chaplain trained in psychology	Social worker		No one to refer to. Poor service in our organisation	No							Strongly Disagree
76-100% (i.e. over three-quarters of all patients)	Regularly		Anxiety,Depression or low mood,Adjustment to their diagnosis,Relationship difficulties,Other	Specific anxieties about how death might occur, fears about dying, adjustment to body changes and function. Specific emotions- fear, anger, guilt. Past trauma.	Fairly easy	Presence of other symptoms can be an issue. For example when a patient has physical pain but there is a psychological component- sometimes it feels as though we cannot get further with the psych distress until pain is better controlled, even though addressing the former will help the latter. Having the right environment- noisy ward with others listening. Blocking due to a need to “protect” pt, se…		Somewhat Disagree	Strongly Agree	Strongly Agree	Strongly Agree	Strongly Agree	Strongly Agree	Strongly Agree	Strongly Agree	Somewhat Agree	Sometimes	IPOS, HAD score	Body language, eye contact, tone of voice, topic of conversation. Ability to sleep, food intake, interest and engagement, ability to identify goals. Expressions of guilt, regret, wanting to die/for this to be over. Sometimes use of medication (eg analgesia where it feels like it is having little impact). Behaviours with staff.		Somewhat Agree	Strongly Agree	Strongly Agree	Strongly Agree	Strongly Agree	Strongly Agree	Strongly Agree	Strongly Agree	Strongly Agree	Family tensions Family/pt having different beliefs or ideas about care Collusion Language barriers/lack of translation service Cultural “norms” Severe depression or withdrawal Family members with severe anxiety or other mental health problems Mental illness in pt, personality disorder Confused pt Pt with communication issues (eg MND) Pt unable to talk about prognosis/illness Strongly held alterna…	Environment- quiet space Organisational culture- physically based symptom management Availability of time and continuity of care Skills within team to assess/address needs Availability of counselling, psychology and psychiatric support Availability of spiritual support and to meet spiritual needs	Severe anxiety- feeling that I don’t have continuity to build trust needed over time (can manage death anxiety but where there is a chronic issue this is complex) Continued request to hasten death- dealing with my own feelings of failure	For caregivers, as a doctor, this is focussed around the situation, whereas it might be wider for the patient. We don’t know the history for family members as doctors (eg wife is diabetic or on antidepressant and has prev suicide attempt) unless they tell us. They are not our patients. Other members of the team may have this information as they have different roles (eg family support worker) but …		Strongly Disagree	Strongly Disagree	Counsellor		Clinical Psychologist,Social worker,Allied health professional trained in providing psychological support,Counsellor,Psychiatrist		I think we need to be assessing for psychological distress more proactively and to build skills and confidence within the clinical team. We have a part time counsellor but need on site support from clinical psychology and support from on site chaplaincy. We do not have clear referral processes or criteria and waits are perceived to be long and I think this affects how often we might refer. Not ha…	Yes	Informal on the job training (e.g., through discussion with colleagues),Other	Own reading, courses over time					Somewhat Disagree
76-100% (i.e. over three-quarters of all patients)	Occasionally		Anxiety,Adjustment to their diagnosis,Other	Imminent death or the unknown of what their diagnosis means	Fairly difficult	Not seeing them regularly or different members of staff seeing them - less key people involved Disagreements within family of what care they want		Somewhat Disagree	Somewhat Agree	Somewhat Agree	Somewhat Agree	Somewhat Agree	Somewhat Disagree	Somewhat Agree	Somewhat Agree	Somewhat Disagree	Never		Throughout speaking openly about how they are coping, if they are receiving suppport from anyone for their wellbeing		Somewhat Disagree	Somewhat Agree	Somewhat Agree	Somewhat Agree	Strongly Agree	Somewhat Agree	Somewhat Disagree	Somewhat Agree	Somewhat Agree	If family dynamics are fractured or tense. Different members of the same family feeling differently about the situations. We sometimes have parents who have not told their dying child anything and that can cause barriers for us as health professionals to allow the child to speak freely about how they are feeling or what they are thinking	None I can think of. I think it is more understanding what we can offer and making sure we do not duplicate services with other providers	None more difficult than others			Somewhat Disagree	Somewhat Disagree	Clinical Psychologist (based in the location where I work),Social worker,Doctor or nurse trained in providing psychological support,Counsellor,Bereavement Counsellor		Social worker,Doctor or nurse trained in providing psychological support		Just more understanding of the whole process	No				Mindfulness strategies			Somewhat Disagree
26-50% (i.e. one quarter to a half of all patients)	Regularly		Anxiety,Depression or low mood,Adjustment to their diagnosis,Relationship difficulties,Other	Spiritual / existential distress financial stress	Neither easy nor difficult	Denial makes assessment difficult when patients attribute their anger/ tears to something other than their feelings about their illness . The co-existence of Cognitive impairment really complicates things - when they forget their disease / prognosis or you sense they are scared / anxious but cannot articulate it Patients who tell me they are ‘positive and fighting’ and yet seem highly anxious but…		Somewhat Agree	Strongly Agree	Strongly Agree	Strongly Agree	Strongly Agree	Strongly Agree	Strongly Agree	Strongly Agree	Strongly Agree	Often	PHQ -9 Well being 2 Adjustment to illness questionnaire Beck depression inventory	Observing mismatch between words and body language Listening to content of interaction with me and response to my questions - those ignored - dismissed		Strongly Agree	Strongly Agree	Strongly Agree	Strongly Agree	Strongly Agree	Strongly Agree	Strongly Agree	Somewhat Agree	Somewhat Agree	Collusion between family members excluding patient Complex family dynamics - long standing feuds / mental health issues When patient declines open communication with family or children ( of whatever age ) Not being able to express complex emotions in English -	Counsellors insistence that patients / relatives self refer . I understand why they like this - to ensure/ encourage attendance But many families are overwhelmed with caring responsibilities and giving them another task is onerous However - if I was able to work as a specialists nurse as I did pre- pandemic and make more routine visits I feel some psychological distress could be eased before it h…	Anxiety that is long-standing and existed before the terminal diagnosis I cannot fix someone’s personality !	Families often want to prioritise the patient’s needs and suppress their distress as not valid / selfish / not a priority Families often only seek help after a crisis Family members are working / live at a distance and aren’t around when I am available It’s often done on the phone for the above reasons		Somewhat Agree	Strongly Agree	Clinical Psychologist (based in the location where I work),Counsellor				As I outlined earlier - enabling counsellors to contact patients / families in need rather than requesting self referral as the required referral route	Yes	Informal on the job training (e.g., through discussion with colleagues),In-house training as part of a general training day on a range of topics,In-house training focused on psychological support,External training day or workshop focused on psychological support,A short, unaccredited course over a week or similar,Comprehensive, longer-term training, such as a certificate or diploma in psychologic…		My BSc Hons in Nursing Studies when I trained was very focussed on advanced communication skills . My Postgrad diploma in cancer and palliative care was focussed on advanced communication and psychological skills assessment	Other	Transactional analysis		Strong Agree
76-100% (i.e. over three-quarters of all patients)	Regularly		Anxiety,Depression or low mood,Adjustment to their diagnosis,Relationship difficulties		Fairly easy	Conscious state Delirium. Collusion		Somewhat Agree	Somewhat Agree	Somewhat Agree	Somewhat Agree	Somewhat Agree	Somewhat Disagree	Somewhat Agree	Somewhat Disagree	Somewhat Disagree	Never		Use ipos Talking to them		Somewhat Agree	Somewhat Agree	Somewhat Agree	Somewhat Agree	Somewhat Agree	Somewhat Agree	Somewhat Agree	Somewhat Agree	Somewhat Agree	Family dynamics Families out working and don't get time with us	Lack of counsellors bereavement support No.access to psychology No child bereavement	People with existing psychological needs. CPN can be involved but lack joinned up working	Patient too ill or impared to receive support Family exhausted		Somewhat Disagree	Strongly Disagree	Social worker,Bereavement Counsellor		Psychiatrist		More training advice to spot issues. What is urgent or not. Would like psychology access Also need child bereavement within organisation	Yes	Informal on the job training (e.g., through discussion with colleagues)						Strongly Disagree
51-75% (i.e. between half and three-quarters of all patients)	Regularly		Anxiety,Depression or low mood		Fairly easy	Time Presence Ease Open questioning		Strongly Disagree	Strongly Agree	Strongly Agree	Somewhat Agree	Somewhat Disagree	Somewhat Disagree	Strongly Agree	Strongly Agree	Somewhat Agree	Never	I used one many years ago, however, I can’t remember name.	Being open with them. Allowing them time. Ensuring that they feel at ease and are comfortable with me. Open questions. Not guiding questions		Somewhat Agree	Strongly Agree	Strongly Agree	Strongly Agree	Strongly Agree	Strongly Agree	Strongly Agree	Strongly Agree	Strongly Agree	Feeling of loss Regret Disappointment Anxiety Depression Protection Disclosure	Time constraints	Deep rooted psychological issues. Difficult to refer to professional pschological support	I feel patients are very open and accepting often they are looking for ways to express their fears and worries with family. Family members often want to hide feeling incase they upset the patient or feel they are protecting patients from ‘bad news’		Somewhat Disagree	Somewhat Disagree	Psychological support provided by day therapies,Counsellor,Complementary therapist				It would be great to have integrated psychological support	Yes	In-house training focused on psychological support,A short, unaccredited course over a week or similar		Communications skills in healthcare ( Glasgow university) Difficult conversations - hospital based Communication skills - St Andrews hospice, Airdrie				Somewhat Disagree
51-75% (i.e. between half and three-quarters of all patients)	Occasionally		Anxiety,Adjustment to their diagnosis		Neither easy nor difficult	age of diagnosis extent of disease where they are in treatment journey children previous mental health issues unwillingness to accept diagnosis		Somewhat Agree	Strongly Agree	Somewhat Agree	Somewhat Agree	Somewhat Agree	Somewhat Disagree	Somewhat Agree	Somewhat Agree	Somewhat Disagree	Never	i dont use any	good communication is key trust building		Somewhat Disagree	Somewhat Agree	Somewhat Agree	Somewhat Agree	Strongly Agree	Somewhat Agree	Somewhat Disagree	Somewhat Agree	Somewhat Agree	angry families young families	lack of chaplaincy/ spiritual care team at our hospice	religious needs			Somewhat Agree	Somewhat Disagree	Social worker,Counsellor,Complementary therapist		Clinical Psychologist,Psychiatrist			Yes	Informal on the job training (e.g., through discussion with colleagues)						Somewhat Disagree
76-100% (i.e. over three-quarters of all patients)	Regularly		Anxiety,Depression or low mood,Adjustment to their diagnosis,Relationship difficulties,Other	FInances	Easy	Communication style Language barriers Type of disease eg CA throat, Larynx, Lung poses problems in speaking for long periods of time Family Dynamics Patient/Carer desire to know or not know information Other co morbidities eg COPD, breathlessness Environment in which we meet our patients		Somewhat Agree	Strongly Agree	Strongly Agree	Strongly Agree	Somewhat Agree	Strongly Agree	Strongly Agree	Strongly Agree	Strongly Agree	Sometimes	Distress thermometer	Direct and indirect qustionning Assessing their NVC's Information from referral source/Family/Carer/Friends Observing them in their own environment		Strongly Agree	Strongly Agree	Strongly Agree	Strongly Agree	Strongly Agree	Strongly Agree	Strongly Agree	Strongly Agree	Strongly Agree	Home environment The journey that had brought them to this place How much support they have had along the way Speed of deterioration/disease progression	Time constraints (very rare however due to the nature of how we work) Not joined up communications from other services	Supporting parents who have Children die Late diagnoses with poor outcomes when time is short Elderly patients who are alone with no wider support and rurally isolated I wouldn't say I have a difficulty because I firmly believe we can always offer psychological support and any circumstance however the above do provide more challenges sometimes	Not everyone being on the same page Denial of family/carer The journey which has brought them to this place Poor outcomes and financial concerns as to how the bereaved person will cope Non equitable service provision		Strongly Agree	Strongly Agree	Bereavement Counsellor,Complementary therapist		Clinical Psychologist,Social worker		No We are a small Charity and have very clear and robust referral processes	Yes	Informal on the job training (e.g., through discussion with colleagues),In-house training as part of a general training day on a range of topics						Strong Agree
26-50% (i.e. one quarter to a half of all patients)	Regularly		Anxiety,Depression or low mood,Adjustment to their diagnosis,Relationship difficulties		Neither easy nor difficult	- Patient's ability and willingness to communicate regarding their situation/concerns/emotions etc. - Whether the patient feels comfortable and at ease in the environment the assessment is taking place. - Time available to speak to the patient, and whether there is the opportunity to speak to them more than once and build trust and rapport. - Availability of collateral hx from people who know the…		Somewhat Agree	Strongly Agree	Strongly Agree	Somewhat Agree	Somewhat Agree	Somewhat Disagree	Strongly Agree	Strongly Agree	Somewhat Agree	Never		- Trying to give the patient time and opportunity to talk about their concerns - Their non-verbal communication - Reports from people who know the patient well - Impact their situation has on their physical symptoms and psychological state		Somewhat Agree	Strongly Agree	Strongly Agree	Somewhat Agree	Strongly Agree	Strongly Agree	Strongly Agree	Somewhat Agree	Strongly Agree	- Family's acceptance of diagnosis and/or prognosis - Family's perception of the standard of care being offered - When family are the main reason for that person's psychological distress	- We do not have a psychologist who works with us - No formal psychological support that we can offer to community patients (although can recommend to other NHS and 3rd party providers of this) - Workload can make finding time to spend with patients - Part time working (myself included) can impact continuity of care and ability to build rapport with patients	- Denial re diagnosis/prognosis - Depression in patients in last few weeks of life - Patients who have been (or are) victims of domestic abuse, especially when the perpetrator is still visiting or caring for them	- Can be harder to have time alone with families, especially if they have limited time to be able to visit - Usually know more about the patient's hx; sometimes know very little about family members		Somewhat Agree	Somewhat Disagree	Social worker,Allied health professional trained in providing psychological support,Counsellor,Complementary therapist		Allied health professional trained in providing psychological support,Counsellor,Psychiatrist		It would be helpful to have more direct links with a clinical psychologist	Yes	Informal on the job training (e.g., through discussion with colleagues),External training day or workshop focused on psychological support						Somewhat Agree
76-100% (i.e. over three-quarters of all patients)	Regularly		Anxiety,Depression or low mood,Adjustment to their diagnosis		Fairly easy	Patients own acknowledgement of problems Patient well enough to discuss My personal capacity to manage these conversations Appropriate space, privacy etc		Somewhat Agree	Strongly Agree	Somewhat Agree	Somewhat Agree	Somewhat Disagree	Somewhat Disagree	Somewhat Agree	Strongly Agree	Somewhat Disagree	Never		Asses their own awareness of their emotional state, eye contact, suicidal thoughts, ideation, plans, protective and risk factors. Ask straight questions about how they feel, and how this compares to their normal state.		Somewhat Agree	Strongly Agree	Somewhat Agree	Somewhat Agree	Somewhat Agree	Somewhat Agree	Strongly Agree	Somewhat Agree	Somewhat Agree	Denial Different expectations from different family members If I have been involved in clinical decisions that the patient/family have challenged Occasionally if my gender appears to be a barrier to such conversations.	Family support/emotional support not available 7 days a week If Family Support Team do not have capacity	Depression over and above the normal sadness of person who is dying and their family. If problems are expressed as anger	With patient there are no thoughts of confidentiality, whereas with family there may be issues such as 'how much am I able to share?' Patients are generally where I work all the time, relatives come and go		Somewhat Agree	Somewhat Agree	Social worker,Counsellor,Bereavement Counsellor,Complementary therapist		Clinical Psychologist,Psychiatrist			Yes	Informal on the job training (e.g., through discussion with colleagues),In-house training as part of a general training day on a range of topics,In-house training focused on psychological support						Somewhat Disagree
76-100% (i.e. over three-quarters of all patients)	On first assessment		Anxiety,Depression or low mood,Adjustment to their diagnosis		Neither easy nor difficult	The limited time we spend with patients makes it difficult to assess both psychological and psychosocial distress. Good teamworking and communication make it easier		Somewhat Disagree	Somewhat Agree	Somewhat Agree	Somewhat Agree	Somewhat Disagree	Somewhat Disagree	Somewhat Agree	Somewhat Agree	Somewhat Disagree	Never		By getting to know the patient by talking and building rapport		Somewhat Disagree	Somewhat Disagree	Somewhat Agree	Somewhat Agree	Somewhat Disagree	Somewhat Disagree	Somewhat Agree	Somewhat Disagree	Somewhat Disagree	Poor relationships between family members, families finding it difficult to talk about their illnesses for fear of upsetting their family. Limited time	We only have one psychologist to refer to	Depression	Families and caregivers seem to need support and advice, whereas some patients require clinical psychological input		Somewhat Disagree	Somewhat Agree	Clinical Psychologist (based in the location where I work),Social worker,Allied health professional trained in providing psychological support,Psychological support provided by day therapies,Counsellor,Bereavement Counsellor,Complementary therapist		Clinical Psychologist,Psychiatrist		The psychologist could attend handover meetings where patients are discussed	Yes	Informal on the job training (e.g., through discussion with colleagues),External training day or workshop focused on psychological support			Mindfulness strategies			Somewhat Disagree
26-50% (i.e. one quarter to a half of all patients)	Regularly		Anxiety,Depression or low mood,Adjustment to their diagnosis,Other	Body image issues Panic Underlying pre existing psychological problems, personality disorders, mental health issues/illness and poor coping skilld	Fairly easy	Listening Time Training Experience		Somewhat Agree	Strongly Agree	Strongly Agree	Strongly Agree	Somewhat Disagree	Somewhat Agree	Strongly Agree	Strongly Agree	Strongly Agree	Sometimes	Observation Psychological, psychiatric and mental health history Hospital Anxiety & Depression Scale (for screening or treatment assessment - not for diagnosis) Edinburgh Postnatal Depression Scale	Ask about: Coping Previous coping Anxiety Anhedonia Enjoyment/pleasure Motivation Sense of control or feeling out of control / overwhelmed Emotional reaction to what has happened, what is happening & expectations Physical symptoms e.g. insomnia Ability to function / distractedness Memory / organisation Addictive behaviour / props		Strongly Agree	Strongly Agree	Strongly Agree	Strongly Agree	Strongly Agree	Strongly Agree	Strongly Agree	Strongly Agree	Strongly Agree	Where patient &/or family deny struggling to cope and hide it from each other trying to protect one another makes it more difficult Where there are pre existing mental health/personality disorders/current addiction which make it difficult to have rational real conversations	None	Where the patient is absolutely focused on cure despite evidence to the contrary	Very similar		Strongly Agree	Strongly Agree	Clinical Psychologist (based in the location where I work),Social worker,Doctor or nurse trained in providing psychological support		Psychiatrist		No - although differences in availability of clinical psychology between two ICS areas	Yes	Informal on the job training (e.g., through discussion with colleagues),In-house training as part of a general training day on a range of topics,In-house training focused on psychological support,External training day or workshop focused on psychological support,A short, unaccredited course over a week or similar,Other	GP training included psychological work Some psychosexual training Brief Solution Focused Approach Training & conference attendance Positive Psychology Short Course Counselling course					Strong Agree
76-100% (i.e. over three-quarters of all patients)	Regularly		Anxiety,Depression or low mood,Adjustment to their diagnosis		Fairly easy	If the patient is having a mixture of symptoms and does not think that they related to psychological for example total pain.		Somewhat Agree	Strongly Agree	Strongly Agree	Strongly Agree	Strongly Agree	Strongly Agree	Strongly Agree	Strongly Agree	Strongly Agree	Often	iPOS HADS	Verbal engagement and outcome scales		Somewhat Agree	Strongly Agree	Strongly Agree	Strongly Agree	Strongly Agree	Strongly Agree	Strongly Agree	Strongly Agree	Strongly Agree	Time frame of death No further treatment Introduction to hospice care	Refer on to psychology support with hospice setting.	It always individualised so can not say which			Strongly Agree	Somewhat Agree	Social worker,Counsellor,Complementary therapist		Clinical Psychologist		To have a external clinical psychologist quicker referral system.	Yes	Comprehensive, longer-term training, such as a certificate or diploma in psychological support/interventions		Ucpd cbt in life limiting conditions	Cognitive behavioural therapy (CBT)			Somewhat Agree
51-75% (i.e. between half and three-quarters of all patients)	Regularly		Anxiety,Depression or low mood,Adjustment to their diagnosis,Relationship difficulties,Other	worries re dying itself and what comes afterwards Nightmares Resurfacing of old mistakes or abuse Guilt	Neither easy nor difficult	How much of a talker the patient is naturally If there is interference in communication: speech difficulty, hearing impairment, cognitive impairments How much time HCPs can give at any one time		Somewhat Disagree	Strongly Agree	Somewhat Agree	Somewhat Agree	Somewhat Agree	Somewhat Agree	Somewhat Agree	Somewhat Disagree	Somewhat Disagree	Sometimes		Asking open questions Giving permission to talk about anything of concern Maintaining confidentiality		Somewhat Agree	Strongly Agree	Strongly Agree	Somewhat Agree	Strongly Agree	Strongly Agree	Strongly Agree	Somewhat Agree	Somewhat Agree	Where the patient has a stress related to spiritual fears due to firmly held beliefs that are difficult to counter Where there is abusive relationships in the family, possibly safeguarding required Family in prison or patient brought from prison - lack of privacy, usually very late admission Patient has severe physical symptoms that require a lot of medication that interferes with their cognition	Waiting list for level 4 psychological input Funding for ward based family support teams is spare	Severe depression - withdrawn and not communicating	As HCP for the patient there are no limits to what can be offered or spoken about with anyone on the team - it is all relevant. But with families they are not our patients so we cannot give them the whole attention required - at some point they will need to be passed on to other agencies		Somewhat Agree	Strongly Agree	Social worker,Allied health professional trained in providing psychological support,Psychological support provided by day therapies,Complementary therapist		Clinical Psychologist,Allied health professional trained in providing psychological support,Counsellor,Bereavement Counsellor,Psychiatrist		Its largely down to funding	No				Cognitive behavioural therapy (CBT)			Somewhat Disagree
76-100% (i.e. over three-quarters of all patients)	Regularly		Anxiety,Relationship difficulties		Fairly easy	Language competence Willingness to discuss mood/ fears Coping mechanisms		Somewhat Disagree	Strongly Agree	Somewhat Agree	Somewhat Agree	Somewhat Disagree	Somewhat Disagree	Somewhat Agree	Somewhat Disagree	Somewhat Agree	Sometimes	HADS	Open questions re fears, mood, relationships and death		Somewhat Agree	Somewhat Agree	Strongly Agree	Somewhat Agree	Strongly Agree	Strongly Agree	Somewhat Agree	Somewhat Agree	Somewhat Agree	Complex psychiatric history Addiction problems	Only one part time psychotherapist Clin Psych has a long wait list	Severe agitation	I see patient and family often as a single unit Often use some family therapy techniques		Somewhat Disagree	Somewhat Disagree	Doctor or nurse trained in providing psychological support,Allied health professional trained in providing psychological support,Complementary therapist		Clinical Psychologist		Employ à psychologically traine SW	Yes	External training day or workshop focused on psychological support,A short, unaccredited course over a week or similar		CBT training course	Cognitive behavioural therapy (CBT),Narrative therapy,Mindfulness strategies,Dignity therapy			Somewhat Agree
76-100% (i.e. over three-quarters of all patients)	Regularly		Anxiety,Depression or low mood,Adjustment to their diagnosis,Relationship difficulties		Fairly difficult	The patient's we see are children with a variety of limiting conditions. Many have learning disability, global developmental delay and are non-verbal which can make it difficult at times to make this assessments. Some patients may have verbal communication but due to learning disabilities it is difficult to grasp their capacity to understand their condition		Strongly Disagree	Strongly Agree	Strongly Agree	Strongly Agree	Somewhat Agree	Somewhat Disagree	Strongly Agree	Strongly Agree	Somewhat Agree	Never		Through discussions and conversations with the patient/carer/family. From observations around their presentation and discussions with multi-agency team.		Somewhat Agree	Strongly Agree	Strongly Agree	Strongly Agree	Strongly Agree	Strongly Agree	Somewhat Agree	Somewhat Agree	Somewhat Agree	Again, communication and capacity issues with patient or family can be problematic. Family sometimes want to protect each other and don't want to share true feelings. Dad's and male carers seem less inclined to engage with support than mothers	Lack of psychological support services and very long waiting lists for families	Parent's we work with have suffered a lot of trauma and due to the ill health of their child this trauma is repeated and repeated. Parent's do not get a break and sometimes can lead to "burn out" for carers	Our patients are children and therefore this along makes support different between them and their parent's or carers. Parents needs a lot of emotional support due to the information they try to protect their child from or the worries for the future etc. Parents are too busy caring for their child that they often to have time to accept the supports they are well aware that they needs. Everything i…		Somewhat Disagree	Strongly Disagree			Clinical Psychologist,Doctor or nurse trained in providing psychological support,Counsellor,Bereavement Counsellor		I think we needs trained counsellors and potentially a psychologist in house. We always have to refer externally and due to resources and waiting lists for support families can be waiting a very long time for support	Yes	Informal on the job training (e.g., through discussion with colleagues)						Strongly Disagree
26-50% (i.e. one quarter to a half of all patients)	On first assessment		Anxiety,Depression or low mood,Adjustment to their diagnosis		Fairly easy			Somewhat Agree	Strongly Agree	Strongly Agree	Strongly Agree	Somewhat Agree	Somewhat Disagree	Strongly Agree	Strongly Agree	Somewhat Disagree	Never		Conversational techniques Body language		Somewhat Agree	Strongly Agree	Strongly Agree	Strongly Agree	Strongly Agree	Strongly Agree	Strongly Agree	Strongly Agree	Strongly Agree	Denial of severity of their condition Parental disagreement on best way forward Level of cognitive understanding of family members	Lack of psychological support in our area Availability of psychologists Accessing psychologists in NHS organisations from the charity sector	Depression - difficult to manage in children pharmacologically and there is a lack of child psychologists who are happy to support and manage cases within children's palliative care	For us, the main difference is that we are delivering psychological support to children (our patients in a children's hospice) and their families who are adults. Differing needs, levels of understanding etc		Somewhat Disagree	Somewhat Disagree	Doctor or nurse trained in providing psychological support,Bereavement Counsellor,Complementary therapist		Clinical Psychologist,Social worker,Allied health professional trained in providing psychological support,Counsellor,Bereavement Counsellor,Complementary therapist		Having more focus on psychological distress in children - currently much more focussed on parents and family members needs	Yes	Informal on the job training (e.g., through discussion with colleagues),In-house training as part of a general training day on a range of topics						Somewhat Disagree
51-75% (i.e. between half and three-quarters of all patients)	Regularly		Anxiety,Depression or low mood,Adjustment to their diagnosis		Fairly easy	Patient willingness to be open, vulnerable and honest with you. Sometimes, people find it hard to let down their guard and say they are struggling. Right time, right place, right person is the key to successful conversations. Picking up and reflecting on cues that a patient gives can enable you to open up a dialogue.		Somewhat Disagree	Strongly Agree	Strongly Agree	Strongly Agree	Somewhat Agree	Strongly Agree	Strongly Agree	Strongly Agree	Strongly Agree	Sometimes	IPOS Distress thermometer	Lots of open questions, picking up on cues as they come and then exploring them more deeply. I ask about what matters to a patient, what helps them cope, I enquire about job, family, friends, support, hobbies etc. Some example questions I use (not all at once or sequentially!): how are you feeling about things at the moment? Is there anything that is troubling you or praying on your mind? how are…		Strongly Agree	Strongly Agree	Strongly Agree	Strongly Agree	Strongly Agree	Strongly Agree	Strongly Agree	Strongly Agree	Strongly Agree	Estranged family dynamics or strained relationships. When family members are on a different page to the patient - different understanding of illness/trajectory/wishes When patient or family member is in denial When there are young children If patient/family has specific communication challenges eg learning difficulty, dysphasia, dementia, deaf, aphasia	Space/environment. It's really challenging to have sensitive and tender conversations in shared bays where cloth curtains provide visual privacy but by no means any audible privacy. More family space and single rooms would be ideal. Time, often trying to juggle many plates and unable to give the time that you would like or feel the patient/family needs	I find it really hard to support patients with autism. I feel they need a different approach and i lack training and experience in this area. Utter hopelessness when it feels like nothing makes a difference and nothing will change the extreme distress of the patient			Somewhat Agree	Somewhat Disagree	Clinical Psychologist (based in the location where I work),Social worker,Counsellor,Bereavement Counsellor,Complementary therapist,Other	chaplain	Clinical Psychologist,Psychiatrist		Make our EPR system less clunky!	Yes	Informal on the job training (e.g., through discussion with colleagues),In-house training as part of a general training day on a range of topics,In-house training focused on psychological support,External training day or workshop focused on psychological support						Strong Agree
0-25% (i.e. Up to one-quarter of all patients)	On first assessment		Anxiety,Depression or low mood,Adjustment to their diagnosis,Relationship difficulties		Neither easy nor difficult	observe note changes speak listen holistic approach		Somewhat Agree	Somewhat Agree	Somewhat Agree	Somewhat Agree	Somewhat Disagree	Somewhat Disagree	Somewhat Agree	Somewhat Agree	Somewhat Agree	Never		observe closely and compare notes		Somewhat Agree	Somewhat Agree	Somewhat Agree	Somewhat Agree	Somewhat Agree	Somewhat Agree	Somewhat Disagree	Somewhat Agree	Somewhat Agree	family not agreeing	unsure	if the family do not wish to talk	unsure		Somewhat Agree	Somewhat Agree	Doctor or nurse trained in providing psychological support		Doctor or nurse trained in providing psychological support		no I would contact my mananger	Yes	Informal on the job training (e.g., through discussion with colleagues),In-house training as part of a general training day on a range of topics,In-house training focused on psychological support			Cognitive behavioural therapy (CBT),Acceptance and commitment therapy (ACT),Compassion-Focused therapy,Mindfulness strategies			Somewhat Agree
76-100% (i.e. over three-quarters of all patients)	Regularly		Anxiety,Depression or low mood,Adjustment to their diagnosis		Easy	Clinical experience Being compassionate Training around psychological support Assessing holistically		Somewhat Agree	Strongly Agree	Strongly Agree	Strongly Agree	Somewhat Disagree	Somewhat Disagree	Strongly Agree	Strongly Agree	Somewhat Agree	Never	I have never used formal tools in my practice.	Through simple conversation and understanding how their wellbeing is having an impact on their entirety - e.g. how they're experiencing their physical symptoms, how its affecting their social life, whether there is elements of spiritual distress, whether they consider themselves as having a change of identify. It helps you to get a greater understanding of how they are coping; how they have taken…		Strongly Agree	Strongly Agree	Strongly Agree	Strongly Agree	Strongly Agree	Strongly Agree	Strongly Agree	Strongly Agree	Strongly Agree	Cultural differences. When someone is in denial, that can make it particularly difficult to support them. When alcohol or drug abuse is involved.	Need time to support and explore psychological issues. Sometimes lengthy waits to getting specific emotional well being support in place.	Supporting somebody who is in denial and not wanting to engage - particularly when your instinct is to help others.	Can differ hugely. Some families may be in denial; whilst the patient may be very accepting. This could also be the other way around. Often families are more intense in regards to psychosocial support as you also need to consider their bereavement stage.		Strongly Agree	Strongly Agree	Allied health professional trained in providing psychological support,Counsellor,Bereavement Counsellor		Social worker,Doctor or nurse trained in providing psychological support,Allied health professional trained in providing psychological support		Not always reactive but appreciate this this can come down to their huge workload, limited staff and time pressures.	Yes	Informal on the job training (e.g., through discussion with colleagues),In-house training as part of a general training day on a range of topics,In-house training focused on psychological support			Cognitive behavioural therapy (CBT),Mindfulness strategies			Somewhat Agree
26-50% (i.e. one quarter to a half of all patients)	Regularly		Anxiety,Depression or low mood,Adjustment to their diagnosis		Fairly difficult	The patients willingness to share their fears. Family/friends present and the patient does not want to talk openly in front of them. Building a therapeutic relationship with the patient to enable ease in talking.		Somewhat Disagree	Somewhat Agree	Strongly Agree	Somewhat Agree	Strongly Agree	Strongly Agree	Somewhat Agree	Somewhat Agree	Somewhat Disagree	Often	Zarit.	Having a general conversation with them. Picking up possible cues		Somewhat Disagree	Somewhat Agree	Strongly Agree	Strongly Agree	Somewhat Agree	Somewhat Agree	Somewhat Disagree	Somewhat Agree	Somewhat Agree	Carer breakdown. Complicated family situations. Not wanting to discuss the inevitable.	Lack of time if the shift is very busy.	When patients put up a barrier and are not wanting to discuss how they are feeling. Help and support are offered though the patient declines.	I feel I build a bigger bond with the patients which makes difficult conversations or noticing changes to their mood and behaviour. I might not see families or caregivers as often though do try and offer support when appropriate.		Somewhat Disagree	Somewhat Disagree	Social worker,Bereavement Counsellor,Complementary therapist		Social worker,Bereavement Counsellor,Complementary therapist		A more clearer pathway.	No							Strongly Disagree
51-75% (i.e. between half and three-quarters of all patients)	Regularly		Anxiety,Depression or low mood,Adjustment to their diagnosis,Relationship difficulties,Other	Fear of the future	Easy	Setting- privacy Having established a rapport with the patient Other symptom control concerns having been met		Somewhat Agree	Strongly Agree	Strongly Agree	Somewhat Disagree	Somewhat Agree	Somewhat Agree	Somewhat Agree	Somewhat Disagree	Strongly Agree	Sometimes	GAD7 and HADS scoring	Just let them talk in response to an open question. Ensure they know I care about the answer and I see this as important.		Somewhat Agree	Strongly Agree	Strongly Agree	Somewhat Agree	Strongly Agree	Strongly Agree	Strongly Agree	Strongly Agree	Strongly Agree	A lack of openness within the family in terms of how unwell a patient is.	Lack of space, privacy and time. I do not feel comfortable asking people how they are really feeling if they or I are perched on a bin in a large cupboard or prep room.	Anger is always difficult if association with misdirected aggression. Underlying psychiatric comorbidity always complicates things.	Patients often want to know less as they get more unwell and families can want to know more. This needs careful navigation.		Strongly Agree	Somewhat Disagree	Clinical Psychologist (based in the location where I work),Doctor or nurse trained in providing psychological support,Psychological support provided by day therapies,Counsellor,Bereavement Counsellor		Clinical Psychologist,Psychological support provided by day therapies,Psychiatrist		What level of complexity should trigger referral/discussion.	Yes	Informal on the job training (e.g., through discussion with colleagues),In-house training as part of a general training day on a range of topics,External training day or workshop focused on psychological support		CBT course at StChristophers.	Cognitive behavioural therapy (CBT)			Somewhat Agree
76-100% (i.e. over three-quarters of all patients)	Rarely		Anxiety,Adjustment to their diagnosis,Relationship difficulties		Difficult	I'm pretty confident that I can assess people's distress, however never received any training in this area and have no access to tools or guidelines from Marie Curie or externally.		Strongly Disagree	Strongly Agree	Strongly Agree	Somewhat Agree	Somewhat Agree	Strongly Disagree	Strongly Agree	Strongly Disagree	Strongly Disagree	Never		Simply by having a conversation with then, observing for cues, actively listening and being present with them. I don't ask too many questions but try to be guided by what the person needs and create a space for conversation.		Strongly Disagree	Somewhat Agree	Strongly Agree	Strongly Agree	Strongly Agree	Strongly Agree	Somewhat Disagree	Strongly Agree	Strongly Agree	When there is disagreement or conflict within a family, one person want one thing and another wants something else. Also in case of denial of some family members regarding diagnosis and prognosis	Lack of training, not sure when to signpost, what services and help is available to people	denial over diagnosis and prognosis	Patients will die relatively soon but relatives can live with their distress for many years.		Somewhat Disagree	Strongly Disagree	Social worker,Counsellor,Bereavement Counsellor				clear information what is available and how, the system is complicated and ever changing, hard to keep up some kind of decision flow online referral system would be helpful	No				Mindfulness strategies,Counselling			Strongly Disagree
26-50% (i.e. one quarter to a half of all patients)	Regularly		Anxiety,Depression or low mood,Adjustment to their diagnosis		Neither easy nor difficult	patients behaviour, and their responses in conversations.		Somewhat Disagree	Somewhat Agree	Somewhat Agree	Somewhat Agree	Somewhat Agree	Somewhat Agree	Somewhat Agree	Somewhat Agree	Somewhat Disagree	Never		by having aninformal conversation.		Somewhat Disagree	Somewhat Agree	Somewhat Agree	Somewhat Agree	Somewhat Agree	Somewhat Agree	Somewhat Disagree	Somewhat Agree	Somewhat Disagree	sometimes patients or their families are in complete denial about their condition and diagnosis.		sometimes when a patient is in denil of their condition they can be very closed about speaking about their prognosissome patients can be very	some patients can be very matter of fact about their condition, and accept they might not have too long to live, whereas their relatives find it a lot harder to let go and come to terms with how long they have left.		Somewhat Disagree	Somewhat Disagree					I feel there could be more information on psyhological help for both patients and families.	No							Strongly Disagree
76-100% (i.e. over three-quarters of all patients)	Regularly		Anxiety,Depression or low mood,Adjustment to their diagnosis,Relationship difficulties		Neither easy nor difficult	Stage of illness Support in place or not in place Personality and behaviour factors and traits Insight and awareness of their own psychological aspects towards their illness. And those around them Religious beliefs		Somewhat Disagree	Somewhat Agree	Strongly Agree	Strongly Agree	Somewhat Agree	Somewhat Agree	Strongly Agree	Strongly Agree	Strongly Agree	Never	No formal tools but worked over 30 years in mental health as RMN and forensic psychiatry units	Verbal and non verbal cues presentation Gentle probing History taking Available records Medication prescribed Communication and listening skills		Somewhat Agree	Strongly Agree	Strongly Agree	Strongly Agree	Strongly Agree	Strongly Agree	Somewhat Agree	Strongly Agree	Strongly Agree	Eol patient who is unconscious Situation where drugs and alcohol involved Conflict in family issues, showing sensitivity but being non judgemental If patient or family decline communication remains shut down in thought and depression	Training and awareness is not adequate at times. I rely on my own experience and training from years ago, plus life experiences	Supporting a young Eol dying patient with family particularly when children involved as grief is complex, needs specialist input as well....but overnight Support we are usually acutely involved in Support mechanisms, very difficult for us too.	Different needs identifying for patient who is dying, how to die. Fear. Support of family left behind financial distress, terminal distress particularly if open conversations are unable to be had with family for multiple reasons.... Family experience anxiety and depression distress how to cope with Eol care. Financial worries. Young children or young adults how to prepare for death and long-term …		Somewhat Disagree	Somewhat Disagree	Other	Reference to SN to make referral In community and rr teams	Other	Not in my role	Who within RR and community services In hospital or hospice environment much more accessible to refer	Yes	External training day or workshop focused on psychological support,Other	Many years ago completed bereavement counselling course. Also completed counselling skills course as required in forensic psychiatry		Counselling,Other	As above years ago		Somewhat Agree
76-100% (i.e. over three-quarters of all patients)	Regularly		Anxiety,Depression or low mood,Adjustment to their diagnosis		Fairly easy	Communication both verbal and non verbal. Some patients want to discuss their fears/anxieties. Others are more reluctant and you need to observe non verbal signs Reluctance of patient to discuss their fears, accept their diagnosis/prognosis Level of understanding of patients, language barriers Patient's personality Do they open up to strangers easily or do they find talking with others difficult …		Somewhat Agree	Strongly Agree	Somewhat Agree	Somewhat Disagree	Somewhat Agree	Strongly Disagree	Somewhat Disagree	Somewhat Disagree	Somewhat Disagree	Never	NA	Building up a trusting relationship with people, finding out about lives, listen to what they are saying and how they are feeling about their illness, their environment, their family and friends, Encourage them to talk to their family/friends		Strongly Agree	Somewhat Agree	Strongly Agree	Somewhat Agree	Somewhat Agree	Somewhat Agree	Somewhat Disagree	Somewhat Disagree	Somewhat Disagree	Families and patients who find it difficult to communicate with each other, scared of talking about dying and how it will affect the other person/persons involved Break down in family dynamics	Time constraints Lack of signposting information available	Patient's who are reluctant to either accept help or accept they need help and families who are struggling with these issues	Families are very often more likely to admit they are struggling and will accept support willingly Some patient's are very reluctant to open up or admit they are not coping and refuse any help offered		Somewhat Disagree	Somewhat Disagree					Knowledge of who is available in the different areas and how to refer these patient and their families Leaflet to give to patients/families signposting them to relevant help available	No							Somewhat Disagree
51-75% (i.e. between half and three-quarters of all patients)	Regularly		Anxiety,Depression or low mood,Adjustment to their diagnosis,Relationship difficulties		Fairly easy	How well you know the patient/family If the patient/family is denying they are experiencing psychological/psychosocial distess, but it may be apparent to you that this is the case Other symptoms that may take immediate priority Shift patterns or DN referrals may mean that you are not on duty to continue in a home where you have begun assessing a patient.		Strongly Disagree	Strongly Agree	Strongly Agree	Strongly Agree	Somewhat Agree	Somewhat Agree	Somewhat Agree	Strongly Agree	Somewhat Disagree	Never		By observing the patient, speaking to them and speaking to their family and other care givers such as DN/GP		Somewhat Agree	Somewhat Agree	Somewhat Agree	Strongly Agree	Strongly Agree	Strongly Agree	Somewhat Agree	Somewhat Agree	Somewhat Agree	The patient is sometimes not aware of their diagnosis In cases of patients with dementia they may remember very little of recent events but may suffer a high degree of distress There is ofter discord with the family unit The patient may not be well controlled in relation to symptoms The patient may be deteriorating rapidly The patient may not be accepting of their diagnosis There may be little or…	Having limited information on referral or on the notes within the home to let me know any relevant history Continuity of care, due to being off shift or due to a patient not being referred to us every shift		I see psychological support more in relation to improving how the individual is coping, whereas psychosocial support relates to the support of the unit. Some measures such as providing a night sit at the right time can actually affect both.		Somewhat Disagree	Somewhat Agree	Social worker,Allied health professional trained in providing psychological support,Psychological support provided by day therapies,Counsellor,Bereavement Counsellor				I work in an evening team within a District Nursing community team so it is not straightforward for me to make referrals. I can choose to refer with Marie Curie or through District Nursing as part of the health service team. In the first case, it can take time to check and see if this is applicable and also it can be difficult to find out for example is the patient already known to a SW and who t…	Yes	Informal on the job training (e.g., through discussion with colleagues),In-house training as part of a general training day on a range of topics,External training day or workshop focused on psychological support						Somewhat Disagree
51-75% (i.e. between half and three-quarters of all patients)	Regularly		Anxiety,Depression or low mood,Adjustment to their diagnosis		Fairly easy	Length of time from diagnosis Family support Faith Community support		Somewhat Disagree	Strongly Agree	Somewhat Agree	Somewhat Agree	Somewhat Disagree	Somewhat Disagree	Somewhat Agree	Somewhat Disagree	Strongly Disagree	Never				Somewhat Agree	Somewhat Agree	Somewhat Agree	Somewhat Agree	Somewhat Agree	Somewhat Agree	Somewhat Agree	Somewhat Agree	Somewhat Agree						Somewhat Disagree	Somewhat Disagree						No							Strongly Disagree
51-75% (i.e. between half and three-quarters of all patients)	Regularly		Anxiety,Depression or low mood,Adjustment to their diagnosis,Other	Loss of company and friendship	Neither easy nor difficult	People often try to hide distress so as not to further upset family and friends, they can have mistrust for health providers and shame about discussing mental illness.		Strongly Disagree	Somewhat Agree	Somewhat Agree	Somewhat Agree	Somewhat Agree	Somewhat Disagree	Strongly Agree	Somewhat Agree	Strongly Disagree	Never		I try to get them to open up about their feeling by engaging with them in safe topics and letting them take the lead on how much they want to divulge.		Somewhat Disagree	Somewhat Agree	Strongly Agree	Strongly Agree	Strongly Agree	Strongly Agree	Somewhat Agree	Somewhat Agree	Somewhat Agree	Bad blood within a family, communication issues	Things not being fed back, lack of training	Loneliness, isolation. It is so incredibly hard to counter as it relies so much on company being organised	Families often need to accept the guilt that comes with wanting their loved one to die so that the suffering is over, which can cause a lot of anxiety and guilt. It's a lot of reassurance that can be helped with more formal care. Patients often just need to talk through their feelings with an impartial person		Somewhat Disagree	Somewhat Disagree	Other	I pass it on to my senior nurses who can then alert the most appropriate people	Other	NA	As it's done through our senior nurses I don't know	No							Strongly Disagree
0-25% (i.e. Up to one-quarter of all patients)	Regularly		Anxiety,Depression or low mood,Adjustment to their diagnosis		Fairly difficult	Too many patients put up a big show of everything being fine in front of their families as they think they aren't coping with looking after them or don't want to put them under any obligation to look after them or they are simply scared to show their feelings gs as they have always been the one the other members may ha e came to in times of stress or bother.		Somewhat Agree	Somewhat Agree	Somewhat Agree	Somewhat Agree	Somewhat Disagree	Somewhat Disagree	Somewhat Agree	Somewhat Agree	Somewhat Disagree	Never	N/A	Their body language, facial expression and mood at the time.		Somewhat Agree	Somewhat Agree	Somewhat Agree	Somewhat Agree	Somewhat Agree	Somewhat Agree	Somewhat Disagree	Somewhat Agree	Somewhat Agree	If there is conflict between family members or if the family members don't wish for the patient to know just how unwell they are	None, if I have any queries, I can ask.	Between parent and child especially if it's a teenager as they feel they have already so much to cope with in their lives and now the thought of losing a parent puts pressure on them to regret, perhaps, the way they have treated them in the past.	Sometimes the patient would.d rather talk to a stranger who doesn't know anything about them rather than a family member who may not be coping too well themselves.		Somewhat Disagree	Somewhat Agree	Clinical Psychologist (based in the location where I work),Social worker,Doctor or nurse trained in providing psychological support,Allied health professional trained in providing psychological support		Clinical Psychologist,Social worker,Doctor or nurse trained in providing psychological support,Allied health professional trained in providing psychological support,Counsellor,Bereavement Counsellor,Complementary therapist		No	No							Strongly Disagree
51-75% (i.e. between half and three-quarters of all patients)	Regularly		Anxiety,Depression or low mood,Adjustment to their diagnosis		Fairly easy	Ability and willingness to communicate Access to patient without family members being present Sufficient time to assess alongside other needs/ requirements		Somewhat Agree	Strongly Agree	Somewhat Agree	Somewhat Agree	Strongly Agree	Somewhat Agree	Somewhat Agree	Somewhat Agree	Somewhat Disagree	Sometimes	Distress thermometer	Having a conversation and listening for key words		Somewhat Agree	Somewhat Agree	Somewhat Disagree	Somewhat Agree	Strongly Agree	Strongly Agree	Somewhat Agree	Somewhat Agree	Somewhat Agree	Challenging family dynamic Reluctance to engage with professionals Denial	Not enough time				Somewhat Disagree	Somewhat Disagree	Bereavement Counsellor					Yes	Informal on the job training (e.g., through discussion with colleagues),In-house training as part of a general training day on a range of topics,In-house training focused on psychological support			Mindfulness strategies			Somewhat Agree
51-75% (i.e. between half and three-quarters of all patients)	Regularly		Anxiety,Depression or low mood,Adjustment to their diagnosis,Relationship difficulties		Fairly difficult	Often I am meeting the patient for the first time therefore have had no opportunity to get to know their circumstances or life experience .However spending an 8hr shift with them often highlights any psychological distress . My experience is that the patient often tries to hide their psychological distress from their relatives . Giving the patient the opportunity to express their fear and anxiety…		Somewhat Disagree	Strongly Agree	Strongly Agree	Somewhat Agree	Somewhat Disagree	Somewhat Disagree	Strongly Agree	Strongly Agree	Somewhat Agree	Never		Ask them leading questions about how their emotional health , is there anything that is worrying them. Ask about support and who is important to them . Asking the patient about their family and friends and spiritual support .		Somewhat Agree	Strongly Agree	Strongly Agree	Strongly Agree	Strongly Agree	Somewhat Agree	Somewhat Agree	Strongly Agree	Strongly Agree	Conflict within the family . Previously estranged family members . Patient or family member with a learning disability	None	Patient or family members who are very angry or have had negative experience of care providers	Everyone is different therefore each person may have different needs. Patients often worry about the impact of their impending death on their family		Somewhat Disagree	Somewhat Disagree	Social worker		Doctor or nurse trained in providing psychological support,Counsellor			Yes	Comprehensive, longer-term training, such as a certificate or diploma in psychological support/interventions		As part of specialist practice (from previous job)				Somewhat Agree
51-75% (i.e. between half and three-quarters of all patients)	On first assessment		Anxiety,Adjustment to their diagnosis,Relationship difficulties		Fairly easy	time patient location- home versus nursing home relatives and if they are distressed ability to communicate their thoughts clearly		Strongly Disagree	Somewhat Agree	Somewhat Agree	Somewhat Agree	Somewhat Disagree	Somewhat Disagree	Somewhat Agree	Somewhat Agree	Somewhat Disagree	Never	n/a	discussion when appropriate simple rating scale of 1-10		Somewhat Disagree	Somewhat Agree	Somewhat Agree	Somewhat Agree	Somewhat Agree	Somewhat Agree	Somewhat Disagree	Somewhat Agree	Somewhat Agree	sometimes family rifts are very difficult to manage or ensure every member is fully engaged for patients welfare.	other patient calls/ visits waiting	financial burdens young carers distress	the patient needs should be the focus and at times are not, in the families eyes.		Somewhat Disagree	Somewhat Disagree	Social worker,Doctor or nurse trained in providing psychological support		Doctor or nurse trained in providing psychological support,Counsellor		n/a	No							Somewhat Disagree
76-100% (i.e. over three-quarters of all patients)	Regularly		Anxiety,Depression or low mood,Adjustment to their diagnosis,Relationship difficulties		Neither easy nor difficult	Time/ resource constraints Complexities of patients presenting Lack of understanding from the clinicians point of view		Somewhat Agree	Somewhat Agree	Strongly Agree	Somewhat Agree	Strongly Agree	Somewhat Agree	Strongly Agree	Somewhat Agree	Somewhat Disagree	Never		Through discussion and observation		Somewhat Disagree	Somewhat Agree	Strongly Agree	Strongly Agree	Strongly Agree	Somewhat Agree	Somewhat Agree	Somewhat Agree	Somewhat Agree	If the patient or family are in denial regarding the stage of the persons illness	Lack of time for nurses on the frontline Also the lack of availability of psychological support to patients i.e. psychotherapist, CBT	The deeper psychological needs of someone who is faced with a terminal diagnosis because I do not feel i have to skills or knowledge required to fulfill this need	Sometimes patients may not be open to these discussions and I usually find families are more open to this support		Somewhat Disagree	Somewhat Disagree	Social worker,Bereavement Counsellor,Complementary therapist,Other	Pastoral care			A process which enables nurses to provide a referral	No							Somewhat Disagree
51-75% (i.e. between half and three-quarters of all patients)	Regularly		Anxiety,Depression or low mood,Adjustment to their diagnosis,Relationship difficulties,Other	Loss - role, independence, self image, function, mobility, time they have left etc Dying - what may / may not happen	Neither easy nor difficult	willingness of individual to engage ability of individual to engage eg if has delirium communication difficulties learning disabilities time trust development of therapeutic relationship privacy confidence in doing so		Somewhat Agree	Somewhat Agree	Somewhat Agree	Somewhat Agree	Somewhat Agree	Somewhat Disagree	Somewhat Agree	Somewhat Agree	Somewhat Agree	Never		ask - how they cope - what matters to them - what gives them hope - what concerns they have watch how they act / interact with others observe how they engage listen talk to those important to them		Somewhat Agree	Somewhat Agree	Somewhat Agree	Somewhat Agree	Strongly Agree	Somewhat Agree	Somewhat Agree	Somewhat Agree	Somewhat Agree	delirium actively dying semi conscious unconscious family not engaging / unavailable denial anger	time available to me finding a private quiet space workload	when a patient is in denial / angry - struggle to know how best to engage and help them if a patient has delirium - can be very changeable; struggle to engage / support	can often see things differently do not want to upset one another have different priorities for families it maybe issues after their loved one has died - financial, bereavement support, housing worries etc how those they are leaving behind will cope		Somewhat Disagree	Somewhat Disagree	Social worker,Psychological support provided by day therapies,Counsellor,Bereavement Counsellor,Complementary therapist		Clinical Psychologist,Psychiatrist		the process could be quicker waiting lists could be shorter	Yes	Informal on the job training (e.g., through discussion with colleagues),In-house training as part of a general training day on a range of topics,In-house training focused on psychological support						Somewhat Agree
51-75% (i.e. between half and three-quarters of all patients)	Regularly		Anxiety,Depression or low mood,Adjustment to their diagnosis,Relationship difficulties		Neither easy nor difficult	the individual how much they want to engage with you mental health concerns		Somewhat Disagree	Somewhat Agree	Somewhat Agree	Somewhat Disagree	Somewhat Disagree	Somewhat Disagree	Somewhat Agree	Somewhat Agree	Somewhat Disagree	Never		talking to them asking open questions allowing them to express how they are feeling		Somewhat Agree	Somewhat Agree	Somewhat Agree	Somewhat Agree	Somewhat Agree	Somewhat Agree	Somewhat Agree	Somewhat Disagree	Somewhat Disagree	family breakdown family not living locally collusion patient acceptance of situation but family not accepting diffrent view on treatment	limitted rescources	complex family situations dont feel have the skills to deal with them			Somewhat Agree	Somewhat Agree	Social worker,Bereavement Counsellor,Complementary therapist				better knowledge of what services they can provide	Yes	Informal on the job training (e.g., through discussion with colleagues),External training day or workshop focused on psychological support			Mindfulness strategies			Somewhat Disagree
76-100% (i.e. over three-quarters of all patients)	Regularly		Anxiety,Depression or low mood,Adjustment to their diagnosis		Neither easy nor difficult	Depending on patients acceptance of their palliative diagnosis, and whether family are open to discussion		Somewhat Agree	Somewhat Agree	Strongly Agree	Somewhat Agree	Strongly Agree	Somewhat Disagree	Somewhat Agree	Somewhat Agree	Somewhat Disagree	Sometimes	As part of the initial assessment and IPOS	In conversation at each contact.		Somewhat Disagree	Somewhat Agree	Strongly Agree	Strongly Agree	Strongly Agree	Strongly Agree	Strongly Agree	Strongly Agree	Strongly Agree	When families have been estranged. When patients or families are angry about diagnosis and treatment/or lack of options	Telephone assessment takes away the ability to pick up on non verbal cues.	Anger especially on the phone when being able to diffuse the situation becomes more difficult.	Patients and families have differing needs in terms of outcome. Feelings of guilt for either party with have subtle differences. Anger and despair can be internalised for fear of hurting the other.		Strongly Agree	Strongly Agree	Counsellor,Complementary therapist,Other	Chaplaincy	Allied health professional trained in providing psychological support		The ability to RAG rate your referral	Yes	Informal on the job training (e.g., through discussion with colleagues),In-house training as part of a general training day on a range of topics			Counselling			Somewhat Agree
26-50% (i.e. one quarter to a half of all patients)	Regularly		Anxiety,Depression or low mood,Adjustment to their diagnosis		Fairly easy	Communication issues Family makeup Past experiences that contribute to distrust of carers Previous abuse		Strongly Agree	Strongly Agree	Strongly Agree	Strongly Agree	Somewhat Agree	Strongly Disagree	Strongly Agree	Strongly Agree	Strongly Agree	Never		By having a conversation with the patient and with consent those close to them. This gives us a picture of past experiences, factors and triggers unique to them.		Somewhat Agree	Strongly Agree	Strongly Agree	Strongly Agree	Strongly Agree	Strongly Agree	Strongly Agree	Strongly Agree	Strongly Agree	When family are unwilling to recognise a terminal diagnosis and insist that the patient will get better. When the patient isn't willing to share their terminal diagnosis with family it prevents open communication and the amount of support we are able to give.	The nurses and counsellors are able to use diagnostic tools to gather information to give appropriate guidance. Nursing assistants only are able to communicate verbally. We aren't trained in formal diagnostic tools	When family have conflicting opinions and the patient is distressed it can be hard to manage each person's needs and keep the peace.	Patients tend to be more accepting and easier to provide support for. Families and care givers have a whole range of needs during and after care.		Strongly Agree	Strongly Agree	Clinical Psychologist (based in the location where I work),Doctor or nurse trained in providing psychological support,Psychological support provided by day therapies,Counsellor,Bereavement Counsellor,Complementary therapist		Clinical Psychologist,Social worker,Doctor or nurse trained in providing psychological support,Allied health professional trained in providing psychological support,Psychological support provided by day therapies,Counsellor,Bereavement Counsellor,Complementary therapist,Psychiatrist		Our referral procedures are very quick and effective. I would say due to the fact we are palliative having support over the weekend would be better for those who pass at the weekend, leaving relatives waiting until Monday for support. Although we do make it clear they can speak to ward staff at any time over the phone.	Yes	Informal on the job training (e.g., through discussion with colleagues),In-house training as part of a general training day on a range of topics,In-house training focused on psychological support,A short, unaccredited course over a week or similar			Compassion-Focused therapy,Mindfulness strategies,Art therapy			Somewhat Agree
51-75% (i.e. between half and three-quarters of all patients)	Regularly		Anxiety,Depression or low mood,Adjustment to their diagnosis,Relationship difficulties,Other	grief (pre and post death)	Neither easy nor difficult	How open and engaging the individual is. If they display their emotions in generic ways. Ensuring there is enough time to be able to speak with the individual if they open up.		Somewhat Agree	Somewhat Agree	Strongly Agree	Somewhat Agree	Somewhat Disagree	Somewhat Disagree	Somewhat Agree	Strongly Agree	Somewhat Disagree	Never		No verbal communication, are they tense, crying or unengaged. Verbally asking them regarding their wellbeing and general health.		Somewhat Agree	Somewhat Agree	Strongly Agree	Somewhat Agree	Somewhat Agree	Somewhat Agree	Somewhat Agree	Somewhat Agree	Somewhat Agree	Poor relationship with patient/ family complex family dynamics patients in denial regarding dying or diagnosis children of patients (particularly teenagers)	Lack of advanced training for clinical staff	When family members are angry. Although I have had training in advanced communication and diffusing situations it can be hard when trying to comfort an angry individual	Generally have a better relationship with patient. Patient are generally better informed, as family may miss daily dr rounds, therefore up to nursing staff or patient to provide them with updates Patients are generally more open and welcoming Family will support eachother, and can do so away from the patient		Strongly Agree	Somewhat Agree	Doctor or nurse trained in providing psychological support,Allied health professional trained in providing psychological support,Psychological support provided by day therapies,Counsellor,Bereavement Counsellor,Complementary therapist		Other	The pastoral support team refer the patients to any of the above	No. The pastoral team will see ever patient on the day of admission and as often as required following.	No				Other	advanced communication training		Somewhat Agree
51-75% (i.e. between half and three-quarters of all patients)	Regularly		Anxiety,Depression or low mood,Adjustment to their diagnosis,Relationship difficulties		Fairly easy	How close to EOL patient is, last days may have terminal agitation, or may be very calm. Awareness of patient (eg brain mets, dementia may not be aware). Family/ carer influence on patient - if family /career struggling with diagnosis they can put well-meaning but sometimes negative demands onto the patient eg to keep eating, moving etc. Age of patient and family, eg younger patients not ready to…		Somewhat Agree	Strongly Disagree	Somewhat Disagree	Strongly Disagree		Strongly Disagree	Strongly Disagree	Strongly Disagree	Strongly Disagree	Never		During medication round see how they respond to try to determine their mood and that of their family/ caters/ friends. Share information with colleagues and get their views.		Somewhat Disagree	Somewhat Disagree	Somewhat Agree	Strongly Disagree	Somewhat Disagree	Strongly Disagree	Somewhat Agree	Somewhat Disagree	Strongly Disagree	Disparity in acceptance of prognosis. Some families don’t tell the patient how ill they are. Time constraints, I always have other patients to tend to and don’t always feel I can spend a long time with someone. And it’s difficult as you don’t know how long such a conversation will take and don’t want to have to cut a patient short. Difference in amount of information patient wants versus that whi…	Time constraint as explained above.	Not always knowing how much info the patient wants or has already. Not knowing if they want to discuss recent bad news.	Sometimes patients are a lot more accepting of their prognosis than families. Patients know how ill they feel and when they’re ready to give up, whereas families want them to keep fighting (often long after the patient has had enough). This means the support needed varies and it can be hard to provide both when the families are always in the patients’ rooms and you may not see either the patient …		Somewhat Agree	Somewhat Disagree	Counsellor,Complementary therapist				Clearer guidelines on who should be referred and how. Possibly a NIC role to refer? then all healthcare professionals could discuss any concerns with NIC who would have a better overall picture if these concerns were handed over from NIC to NIC at each shift - maybe on a form?	No							Strongly Disagree
51-75% (i.e. between half and three-quarters of all patients)	Regularly		Anxiety,Depression or low mood,Adjustment to their diagnosis		Neither easy nor difficult	Patient readiness to discuss any their concerns, some will be more open to sharing their emotions than others.		Somewhat Disagree	Somewhat Agree	Somewhat Agree	Somewhat Agree	Somewhat Disagree	Somewhat Disagree	Somewhat Agree	Somewhat Agree	Somewhat Agree	Never		Gentle discussion and exploration as tolerated, using counselling based techniques learned earlier in my career.		Somewhat Agree	Somewhat Agree	Strongly Agree	Strongly Agree	Strongly Agree	Strongly Agree	Somewhat Agree	Strongly Agree	Somewhat Agree	Transference - building a relationship with a patient that may make this support more challenging. Complex family dynamics.	Limitations of time, increased care needs of other patients (ie. large number of patients with uncontrolled physical symptoms).	Younger patients coming to terms with their diagnosis and the impact it would have on their young family. I have experienced issues around transference when caring for patients where there is a string identification or common factors such as family.	With family or caregivers, the needs are often different in the sense that we are expected to provide answers, clarity, reassurance about diagnosis. With patients, often it is providing a space to talk about their feelings. Though broadly similar, families and caregivers are often looking to us as professionals to give a solution, and it is our role to bring them toward understanding and realisat…		Somewhat Agree	Somewhat Disagree	Allied health professional trained in providing psychological support,Psychological support provided by day therapies,Counsellor,Bereavement Counsellor,Complementary therapist		Clinical Psychologist,Doctor or nurse trained in providing psychological support,Psychiatrist		Clearer pathways	Yes	Informal on the job training (e.g., through discussion with colleagues)			Cognitive behavioural therapy (CBT),Mindfulness strategies,Psychodynamic approaches,Solution-Focused therapy			Somewhat Disagree
51-75% (i.e. between half and three-quarters of all patients)	Regularly		Anxiety,Adjustment to their diagnosis		Fairly easy	made easy if the patient or family discuss and be open with you that they experiencing psychological or psychosocail distress difficult if patient doesnt discuss directly with you however sometimes it can be obvious through verbal or non verbal communication		Somewhat Agree	Strongly Agree	Strongly Agree	Somewhat Agree	Somewhat Disagree	Somewhat Disagree	Strongly Agree	Strongly Agree	Somewhat Agree	Never		assess any levels of distress the patient may be showing signs of distress eg crying shouting inappropriate behaviour anger patient may be subdued and not communicating verbally however with their non verbal sometimes it can be obvious that there is something wrong and at this stage the nurse would ask the patient if there was anything that they wanted to discuss and perhaps they would open up to…		Strongly Agree	Strongly Agree	Strongly Agree	Strongly Agree	Strongly Agree	Strongly Agree	Strongly Agree	Strongly Agree	Strongly Agree	acceptance is the main problem either by the patient or the family that the patient is end of life	i dont feel that there is any organisation based issues as marie curie very supportive	sometimes the family and patient find it difficult to accept help	the patient may be actively dying when i would first meet the patient therefore symptom management for the patient most important and psychological support more important to the family at this stage		Strongly Agree	Strongly Agree	Clinical Psychologist (based in the location where I work),Social worker,Doctor or nurse trained in providing psychological support,Allied health professional trained in providing psychological support,Psychological support provided by day therapies,Counsellor,Bereavement Counsellor,Complementary therapist		Clinical Psychologist,Social worker,Doctor or nurse trained in providing psychological support,Allied health professional trained in providing psychological support,Psychological support provided by day therapies,Counsellor,Bereavement Counsellor,Complementary therapist,Psychiatrist			Yes	Informal on the job training (e.g., through discussion with colleagues),In-house training as part of a general training day on a range of topics,In-house training focused on psychological support						Somewhat Agree
51-75% (i.e. between half and three-quarters of all patients)	On first assessment		Adjustment to their diagnosis		Easy	I have the confidence to ask questions regarding psychological distress, this has come from working in Palliative care for 10 years. We use various assessment tools which help assess needs e.g. iPOS and for carers CSNAT		Strongly Agree	Strongly Agree	Strongly Agree	Strongly Agree	Strongly Agree	Strongly Agree	Strongly Agree	Strongly Agree	Strongly Agree	Often	iPOS CSNAT DisDAT Mini Mental	Ask them how they are? use open questions, active listening, acknowledgment and empathy		Strongly Agree	Strongly Agree	Strongly Agree	Strongly Agree	Strongly Agree	Strongly Agree	Strongly Agree	Strongly Agree	Strongly Agree	Family who have different views to patient Patients who do not want to engage in advance care planning discussions but want family to make decisions for them.	Limited numbers of staff	Patients and families who do not fully understand what type of service we provide, e.g. they think we have Nurses who can come and sit with them to provide comfort which is what is often depicted on media e.g. Macmillian. The reality is we do not have resources to do this.	Patients often accept terminal diagnosis quicker than families and this can be difficult when patient is clear they do not want active treatment etc		Strongly Agree	Strongly Agree	Social worker,Allied health professional trained in providing psychological support,Counsellor,Complementary therapist		Doctor or nurse trained in providing psychological support,Psychological support provided by day therapies,Psychiatrist		There are lots of recent changes and improvements in our service e.g. carers clinic, more out patient services	Yes	In-house training as part of a general training day on a range of topics		MSc Module on Advanced communication skills				Strong Agree
76-100% (i.e. over three-quarters of all patients)	Other	On first assessment then at each review	Anxiety,Depression or low mood,Adjustment to their diagnosis,Relationship difficulties,Other	Fear of death, loss of control	Neither easy nor difficult	Rapport, engagement from patient, environment		Somewhat Disagree	Strongly Agree	Strongly Agree	Somewhat Agree	Strongly Agree	Somewhat Agree	Strongly Agree	Somewhat Agree	Somewhat Disagree	Never		Ask them open ended questions about it		Somewhat Disagree	Somewhat Agree	Strongly Agree	Strongly Agree	Strongly Agree	Strongly Agree	Somewhat Agree	Strongly Agree	Somewhat Agree	Previous experiences, cognition, tension between family members, truth telling, opening Pandoras box then running out of time	Time, financial pressures, capacity of support available, skill mix in team,	Anxieties - they can vary greatly in how a person engages and responds, easily triggered and not always rational	Time, guilt, context of emotion		Somewhat Agree	Strongly Agree	Clinical Psychologist (based in the location where I work),Social worker,Doctor or nurse trained in providing psychological support,Counsellor,Bereavement Counsellor,Complementary therapist					Yes	Informal on the job training (e.g., through discussion with colleagues),In-house training as part of a general training day on a range of topics,External training day or workshop focused on psychological support		Advanced communication course around breaking bad news				Somewhat Disagree
26-50% (i.e. one quarter to a half of all patients)	Regularly		Anxiety,Depression or low mood,Adjustment to their diagnosis		Neither easy nor difficult	Patients background in being able to express emotional state Type of issue(s) that they have Presence of young children Stage of their illness		Somewhat Agree	Somewhat Agree	Somewhat Agree	Somewhat Agree	Strongly Agree	Strongly Agree	Somewhat Agree	Somewhat Agree	Somewhat Disagree	Sometimes				Somewhat Agree	Strongly Agree	Somewhat Agree	Somewhat Agree	Strongly Agree	Somewhat Agree	Somewhat Agree	Somewhat Agree	Somewhat Agree						Strongly Agree	Somewhat Agree	Clinical Psychologist (based in the location where I work),Social worker,Doctor or nurse trained in providing psychological support,Counsellor,Bereavement Counsellor,Complementary therapist,Other	psychiatrist				Yes	Informal on the job training (e.g., through discussion with colleagues),In-house training as part of a general training day on a range of topics,In-house training focused on psychological support,External training day or workshop focused on psychological support						Somewhat Disagree
51-75% (i.e. between half and three-quarters of all patients)	On first assessment		Anxiety,Depression or low mood,Adjustment to their diagnosis		Neither easy nor difficult			Somewhat Disagree	Strongly Agree	Somewhat Agree	Somewhat Agree	Somewhat Agree	Somewhat Agree	Somewhat Agree	Somewhat Agree	Somewhat Agree	Sometimes	HADS			Somewhat Agree	Strongly Agree	Strongly Agree	Somewhat Agree	Strongly Agree	Strongly Agree	Strongly Agree	Strongly Agree	Strongly Agree						Strongly Agree	Somewhat Agree	Doctor or nurse trained in providing psychological support,Psychological support provided by day therapies,Bereavement Counsellor		Clinical Psychologist,Social worker,Counsellor,Psychiatrist		Have a social worker in post...being advertised now, but they have never had an internal role for a social worker	Yes	In-house training focused on psychological support,External training day or workshop focused on psychological support,A short, unaccredited course over a week or similar,Comprehensive, longer-term training, such as a certificate or diploma in psychological support/interventions			Cognitive behavioural therapy (CBT),Mindfulness strategies,Counselling			Somewhat Agree
51-75% (i.e. between half and three-quarters of all patients)	Regularly		Anxiety,Depression or low mood,Adjustment to their diagnosis,Relationship difficulties		Fairly difficult	Being in pain, families being stressed, being scared		Somewhat Disagree	Somewhat Agree	Somewhat Agree	Somewhat Disagree	Somewhat Agree	Somewhat Agree	Somewhat Agree	Somewhat Agree	Somewhat Disagree	Never				Somewhat Agree	Somewhat Disagree	Somewhat Disagree	Somewhat Agree	Somewhat Disagree	Somewhat Disagree	Somewhat Agree	Somewhat Agree	Somewhat Disagree	When they cannot understand that they are dying this is manly the family		SEN	When people don’t want the person to know that they are dying		Somewhat Agree	Somewhat Agree	Clinical Psychologist (based in the location where I work),Psychological support provided by day therapies,Counsellor,Bereavement Counsellor,Complementary therapist		Allied health professional trained in providing psychological support,Counsellor,Bereavement Counsellor,Complementary therapist		Not everyone works at the weekend or what would be classed as out of hours	No							Somewhat Agree
76-100% (i.e. over three-quarters of all patients)	Regularly		Anxiety,Depression or low mood,Adjustment to their diagnosis,Relationship difficulties		Neither easy nor difficult	Communication difficulties - language differences or restrictions to communication like MND. Established rapport with patients. How willing the patient is to acknowledge psychological issues.		Somewhat Agree	Strongly Agree	Somewhat Agree	Somewhat Agree	Somewhat Agree	Somewhat Agree	Strongly Agree	Somewhat Agree	Somewhat Agree	Sometimes	HADS	Talking to the patient and those important to them. How they settle on the ward.		Somewhat Disagree	Strongly Agree	Strongly Agree	Somewhat Agree	Strongly Agree	Strongly Agree	Strongly Agree	Somewhat Agree	Strongly Agree	Pre existing relationship issues.	Lengthy wait times for counselling.	Depression	Dealing with bereavement issues.		Strongly Agree	Somewhat Agree	Psychological support provided by day therapies,Counsellor,Complementary therapist				No	Yes	Informal on the job training (e.g., through discussion with colleagues)						Somewhat Disagree
26-50% (i.e. one quarter to a half of all patients)	Regularly		Anxiety,Depression or low mood,Adjustment to their diagnosis,Relationship difficulties		Neither easy nor difficult	Difficulties can be caused by: - cognitive impairment - dementia - fatigue - unable to assess in private and 'protecting each other' - drug / alcohol misuse - time pressures		Somewhat Agree	Strongly Agree	Strongly Agree	Somewhat Agree	Somewhat Agree	Somewhat Agree	Somewhat Agree	Somewhat Agree	Somewhat Agree	Often	Our well being assessment tool comprises the following: - PHQ-9 - GAD-7 - AIS (adjustment to illness score) IPOS	During the consultation, asking them about their mood, picking up cues from what they have said or their demeanor, how they interact with their family or carers etc		Somewhat Agree	Strongly Agree	Somewhat Agree	Strongly Agree	Strongly Agree	Strongly Agree	Strongly Agree	Somewhat Agree	Somewhat Agree	Being unable to see carer or patient alone, time pressures, if carer worried about leaving patient alone. Cognitive impairments as mentioned previously. Language barriers.	Workload and time pressures. Having enough counsellors etc. My organisation is very good at providing regular training on managing psychological distress for all clinical staff.	Carer burnout especially with patients not imminently dying but challenging symptoms such as dementia or neurological conditions. Suicide ideation in patients despite holistic team input	Often with cargivers family providing practical support, equipment or respite can have a big impact and is often relatively straightforward to put in place. We are lucky to have a good team of counsellors and a clinical psychologist at our hospice who is happy to talk through patients and stratergies even if she is not seeing them directly.		Strongly Agree	Strongly Agree	Clinical Psychologist (based in the location where I work),Social worker,Doctor or nurse trained in providing psychological support,Allied health professional trained in providing psychological support,Psychological support provided by day therapies,Counsellor,Bereavement Counsellor,Complementary therapist		Psychiatrist		I think more geriatric psychiatry support and more help with drug and alcohol problems	Yes	Informal on the job training (e.g., through discussion with colleagues),In-house training as part of a general training day on a range of topics,In-house training focused on psychological support,External training day or workshop focused on psychological support						Strong Agree
76-100% (i.e. over three-quarters of all patients)	Regularly		Anxiety,Depression or low mood,Adjustment to their diagnosis		Neither easy nor difficult	time available for assessment setting - e.g. busy hospital ward is harder what else is going on - are they having other treatments/ focused on something else who else is there - relatives/team members can change the dynamic communication difficulties and language barriers		Somewhat Disagree	Strongly Agree	Strongly Agree	Somewhat Agree	Somewhat Agree	Somewhat Agree	Somewhat Agree	Somewhat Agree	Somewhat Agree	Sometimes	rarely use them but if i do I occasionally use screening tools like HADS, GAD7, emotional/psychosocial questions on IPOS	observing, listening allowing space for them to say how they are feeling explore their responses gather collateral from friends/relatives/staff		Somewhat Agree	Strongly Agree	Strongly Agree	Somewhat Agree	Strongly Agree	Strongly Agree	Somewhat Agree	Somewhat Agree	Strongly Agree	Often it is helpful for people to be alone to provide proper assessment and psychological support, so if there are family disagreements or complexities meaning it is difficult to talk alone with the patient that can be a challenge.	I work in an acute hospital so its the hospital environment - not conducive to these sensitive conversations, constant interruptions, noise etc. There isn't really space for these conversations physically, and a lack of cultural awareness of their importance	sometimes I find anger challenging, and also when people present as very closed and unwilling to talk	family members don't necessarily have the same issues with physical illness so its often easier to talk. There are sometimes issues of confidentiality if a patient doesn't want information shared.		Strongly Agree	Somewhat Disagree	Clinical Psychologist (based in the location where I work),Other	there is a Maggies centre which I can signpost to - provides information and counselling for people with cancer and their families. We also have a Virtual reality service which is an intervention run by nurses in the team to support those suffering with pain and anxiety.	Clinical Psychologist,Psychological support provided by day therapies,Psychiatrist		we don't have referral criteria so that could be improved. only one part time psychologist in the palliative care team, and very patchy support for those who don't have a cancer diagnosis	Yes	Informal on the job training (e.g., through discussion with colleagues)						Somewhat Disagree
51-75% (i.e. between half and three-quarters of all patients)	Regularly		Anxiety,Depression or low mood,Adjustment to their diagnosis		Neither easy nor difficult	Alertness / ability to communicate Language barrier Inability to review patients alone / without friends and family		Somewhat Disagree	Strongly Agree	Somewhat Agree	Somewhat Agree	Somewhat Agree	Somewhat Disagree	Strongly Agree	Somewhat Agree	Somewhat Agree	Sometimes				Strongly Agree	Strongly Agree	Strongly Agree	Somewhat Agree	Strongly Agree	Strongly Agree	Strongly Agree	Somewhat Agree	Somewhat Agree						Strongly Agree	Somewhat Agree	Clinical Psychologist (based in the location where I work),Social worker,Counsellor,Bereavement Counsellor,Complementary therapist		Allied health professional trained in providing psychological support,Psychiatrist			Yes	Informal on the job training (e.g., through discussion with colleagues),In-house training focused on psychological support						Somewhat Agree
76-100% (i.e. over three-quarters of all patients)	Other	I will assess my patient psychological support needs on every visit I carry out	Other	All of the aspects listed and financial concerns can lead to psychological concerns, young patient leaving their young children, patient not being able to come to terms with their diagnosis or prognosis	Fairly easy	As I visit patient within their own homes this is a much more relaxed and safe place for patient to have discussion with myself and I can assess their situation at home which can give me more information than assessing a patient in hospital or at a clinic.		Somewhat Disagree	Strongly Agree	Strongly Agree	Strongly Agree	Somewhat Agree	Strongly Agree	Strongly Agree	Strongly Agree	Strongly Agree	Often	IPOS ABBEY Pain Scale	Initiate conversation with patient discuss patient support and family support, I am normally within the patient home therefore their environment,		Strongly Agree	Strongly Agree	Strongly Agree	Strongly Agree	Strongly Agree	Strongly Agree	Strongly Agree	Strongly Agree	Strongly Agree	Patients conscious level, gaining consent from patient, if the patient has not been involved with family members through their choice but other family member do not wish that person to visit. If the patient has cognitive issues their wishes may not be known to family.	We have a Family & Patient support team and work within a Specialist Palliative Care Unit which is good facility for patient and families to come too and I work within patient own homes so we have attempted to break down the barriers to providing services.	I find patient with cognitive impairment and no verbal communication most difficult to really speak with. Particularly patient who require sign language to be used within their assessment as I can bring another person into the assessment who can sign for me but this does not give the patient the privacy of me being independent in my assessment, particularly if the sign language patient turns out …	Stress for all involved, a patients Psychological/ Psychosocial support needs can be very different to the carers needs. Also if children are involved in care giving then this can add another level of support requirements. If a patient has no family or carers/ friends this can affect there psychological needs		Strongly Agree	Strongly Agree	Social worker,Doctor or nurse trained in providing psychological support,Allied health professional trained in providing psychological support,Psychological support provided by day therapies,Counsellor,Bereavement Counsellor		Clinical Psychologist,Social worker,Doctor or nurse trained in providing psychological support,Allied health professional trained in providing psychological support,Counsellor,Bereavement Counsellor,Psychiatrist		Referral within my workplace have no waiting time	Yes	Informal on the job training (e.g., through discussion with colleagues),In-house training as part of a general training day on a range of topics,In-house training focused on psychological support,External training day or workshop focused on psychological support			Mindfulness strategies,Music therapy,Art therapy,Problem-Solving therapy,Counselling			Somewhat Agree
51-75% (i.e. between half and three-quarters of all patients)	Regularly		Anxiety,Depression or low mood,Adjustment to their diagnosis,Relationship difficulties		Neither easy nor difficult	Presence of delirium Hypoactive issues Need to establish therapeutic relationship busy environments lack of privacy		Somewhat Agree	Strongly Agree	Somewhat Agree	Somewhat Agree	Somewhat Agree	Somewhat Agree	Somewhat Agree	Somewhat Agree	Somewhat Disagree	Sometimes	Distress thermometer iPOS ESAS HADS	Discussion		Somewhat Agree	Somewhat Agree	Strongly Agree	Somewhat Agree	Strongly Agree	Strongly Agree	Somewhat Agree	Somewhat Agree	Somewhat Agree	Conflict in approach to illness or plans Prognostic info not shared or diagnosis not shared Estrangement collusion requests	Time training	Depression - hard to help in acute environment	Types of distress consent		Somewhat Disagree	Strongly Disagree	Clinical Psychologist (based in the location where I work),Social worker,Bereavement Counsellor		Clinical Psychologist		Need more access to psychology Psychologist as part of MDT - I am not sure referral system best structure versus embed in teams	Yes	Informal on the job training (e.g., through discussion with colleagues),External training day or workshop focused on psychological support		CBT				Strongly Disagree
76-100% (i.e. over three-quarters of all patients)			Anxiety,Other	fear spititual helplessness	Fairly difficult	societal expectations. patients/ families feel the need to maiontain a front the assumption that nurses only deal with symptoms		Strongly Disagree	Strongly Agree	Strongly Agree	Strongly Agree	Somewhat Agree	Strongly Disagree	Somewhat Agree	Somewhat Agree	Strongly Disagree	Never		listening asking questions directlty about how they feel		Somewhat Agree	Somewhat Agree	Strongly Agree	Strongly Agree	Strongly Agree	Somewhat Agree	Strongly Disagree	Somewhat Disagree	Somewhat Agree	longstsnging patterns of communication resistance	time	when it is obvious that the patient themselves has had enough and just wants it to end.	psychosocial can be lonstanging issues it invoves th social support/ the lived enviroment is not within my remit to change and all i can do is refer to social worker		Somewhat Disagree	Somewhat Disagree	Social worker				yes. be explicit to what my role is as a rr nurse and who and how i can refer	No							Somewhat Disagree
76-100% (i.e. over three-quarters of all patients)	Regularly		Anxiety,Depression or low mood,Adjustment to their diagnosis,Relationship difficulties,Other	pain adverse experiences prior to diagnosis	Neither easy nor difficult	developing trust for a secure psychological relationship sense of agency / vulnerability attachment patterns personality traits role/responsibilities in household/family religious beliefs/spirituality identity - what is kept/taken away in illness connection with loved ones (friends/family) Family of origin experience and family scripts Previous experience of illness and dying in the family Gender…		Strongly Disagree	Strongly Agree	Strongly Agree	Somewhat Agree	Somewhat Agree	Somewhat Agree	Strongly Agree	Strongly Agree	Somewhat Agree	Often	GAD-7 PHQ-9 then other tools as required AAG Impact of events scale Score-15 for family work	with curious conversations being aware of power for informed consent for psychological support		Somewhat Agree	Strongly Agree	Strongly Agree	Strongly Agree	Strongly Agree	Strongly Agree	Strongly Agree	Strongly Agree	Strongly Agree	access - particularly during Covid when clients were shielding and did not have or would prefer not to work online or by telephone and we were not making home visits family and cultural expectations family and relational difficulties	not having capacity within service for all family members to receive support person not under the care of the hospice	the needs that are not easily expressed, or are historical and not referred to in assessment and require sensitivity in communication when engaging in services to engage with a model of practice to support inconsistent attendance patterns to deliver meaningful counselling for psychological distress	I provide psychological support - I think with patients there is the 'ending' when they die and they will have had holistic support from the Well Being Centre at the Hospice. with family members and caregivers they may not have taken time for support while caring or may have become part of gardening, walking, carer support groups. In psychology we do not have a model of immediate intervention for…		Somewhat Agree	Strongly Agree	Social worker,Doctor or nurse trained in providing psychological support,Allied health professional trained in providing psychological support,Psychological support provided by day therapies,Counsellor,Bereavement Counsellor,Complementary therapist,Other	physiotherapist occupational therapist	Doctor or nurse trained in providing psychological support,Allied health professional trained in providing psychological support,Psychological support provided by day therapies,Other	GP / Mental health services/ talking therapies / emergency mental health crisis teams	no	Yes	Informal on the job training (e.g., through discussion with colleagues),In-house training as part of a general training day on a range of topics,External training day or workshop focused on psychological support,Comprehensive, longer-term training, such as a certificate or diploma in psychological support/interventions			Psychodynamic approaches,Systemic therapy,Counselling			Somewhat Agree
26-50% (i.e. one quarter to a half of all patients)	Regularly		Anxiety,Depression or low mood,Adjustment to their diagnosis,Relationship difficulties		Fairly easy	I am an experienced CNS, 12 yrs experience in the community. The home/place of care environment in the context of community, enables me to quickly identify psychosocial issues, the relationships that are maintained during the journey under the care of CSPC allows time and safe spaces for patients and their families to acknowledge their distress as it occurs.		Somewhat Agree	Strongly Agree	Strongly Agree	Strongly Agree	Somewhat Agree	Strongly Disagree	Somewhat Agree	Strongly Agree	Somewhat Agree	Never		Relationship building Conversation Observation		Somewhat Agree	Strongly Agree	Strongly Agree	Strongly Agree	Strongly Agree	Strongly Agree	Strongly Agree	Somewhat Agree	Strongly Agree	Collusion within the family unit	No access to a community based social worker. No direct access to refer to HSE funded services. Lack of awareness as to what is available Long waiting times for services also, not conducive to palliative care		Willingness to engage		Somewhat Disagree	Strongly Disagree	Bereavement Counsellor				Direct referral process would be very welcome, and having an awareness as to the services that are available	No							Somewhat Disagree
51-75% (i.e. between half and three-quarters of all patients)	Regularly		Anxiety,Depression or low mood,Adjustment to their diagnosis,Other	Contemplating own mortality Loss of role Loss of function	Fairly difficult	Time Patient being willing to discuss their distress Training as to how to respond to patients discussing distress		Somewhat Agree	Strongly Agree	Somewhat Agree	Somewhat Agree	Strongly Agree	Somewhat Agree	Somewhat Agree	Somewhat Agree	Somewhat Agree	Often	IPOS HADS	Assessing body language Asking directly Seeking the views of other healthcare professionals Seeking the views of family members		Somewhat Disagree	Strongly Agree	Strongly Agree	Strongly Agree	Strongly Agree	Strongly Agree	Somewhat Agree	Somewhat Agree	Somewhat Agree	Language barriers Sensory impairment Patient fatigue Patient or family denial	Time Additional psychological support	Patients or relatives who are in denial and find it challenging to communicate their distress	Services are often set up better to support patients than families or caregivers It can feel more difficult to discuss death and dying with patients than with families or caregivers Patients can be too fatigued to discuss distress at length		Somewhat Disagree	Strongly Disagree	Allied health professional trained in providing psychological support,Bereavement Counsellor,Complementary therapist		Clinical Psychologist,Counsellor		More resource (i.e a clinical psychologist and more counsellors/complementary therapists)	Yes	Informal on the job training (e.g., through discussion with colleagues),In-house training focused on psychological support,A short, unaccredited course over a week or similar						Somewhat Agree
51-75% (i.e. between half and three-quarters of all patients)	Regularly		Anxiety,Depression or low mood,Adjustment to their diagnosis,Relationship difficulties		Neither easy nor difficult	amount of time set aside for consultation		Somewhat Disagree	Somewhat Agree	Somewhat Agree	Somewhat Agree	Somewhat Disagree	Somewhat Disagree	Somewhat Agree	Somewhat Agree	Somewhat Agree	Sometimes	phq gad	holistic consultation		Somewhat Agree	Somewhat Agree	Somewhat Agree	Somewhat Agree	Somewhat Agree	Somewhat Agree	Somewhat Agree	Somewhat Agree	Somewhat Agree	dysfunctional family relation social care needs that are not met lack of acceptence of dying phase complicated physical symptoms	lack of time	active suicidal thoughts strong wish to die	different needs patients extitential issues, not wanting to be a burden, uncontrolled symptoms families usually care stress,		Strongly Disagree	Somewhat Disagree	Counsellor,Bereavement Counsellor		Counsellor,Bereavement Counsellor		no	Yes	Informal on the job training (e.g., through discussion with colleagues)						Somewhat Agree
26-50% (i.e. one quarter to a half of all patients)	Regularly		Anxiety,Depression or low mood,Adjustment to their diagnosis,Relationship difficulties,Other	spiritual and existential distress	Fairly difficult	Their personality, how they express their feelings, some readily share their thoughts and feelings, others have always kept their feelings "private". Their coping mechanisms, some cope by denial or appearing as having a positive outlook when inside they may be really struggling. Some may have been used to having a high level of control over their life, this seems especially those working in high …		Somewhat Disagree	Strongly Agree	Strongly Agree	Somewhat Agree	Strongly Agree	Somewhat Disagree	Somewhat Agree	Somewhat Agree	Somewhat Disagree	Never		Observation and conversation with the person and sometimes their significant others		Somewhat Disagree	Strongly Agree	Strongly Agree	Strongly Agree	Strongly Agree	Strongly Agree	Strongly Agree	Somewhat Agree	Somewhat Agree	When the person comes into our service at a late stage and they are deteriorating rapidly. Time is short to build a relationship with them and their significant others and to be able to utilise non pharmacological interventions effectively	Lack of time to be able to spend with people due to shortage of nursing staff for the number and complexity of patients we have in our inpatient unit. I feel that the organisation does not always recognise and value the benefit of non--pharmacological interventions which generally require more time from health care professionals to sit with and be alongside or talk with patients.	Total pain situations, where patients are focusing on their physical pain but resistant to engaging in talking about how they are feeling psychologically and how this may be impacting on how they are feeling physically.	Sometimes significant others don't recognise phycological distress in themselves, they have been on a roller coaster of emotions and being the advocate/organiser of many and varied services and needs of their loved one. They can get into a heightened state, especially if they have had what they judge to be a bad experience in a different service. They can come across as "demanding" and "difficult…		Strongly Agree	Somewhat Disagree	Clinical Psychologist (based in the location where I work),Social worker,Counsellor,Bereavement Counsellor,Other	Chaplaincy service	Psychiatrist		No	Yes	Informal on the job training (e.g., through discussion with colleagues),In-house training as part of a general training day on a range of topics						Somewhat Disagree
51-75% (i.e. between half and three-quarters of all patients)	Regularly		Anxiety,Depression or low mood,Adjustment to their diagnosis,Relationship difficulties		Neither easy nor difficult	How "open" the patient is - many will vocalise their distress clearly when asked Available time to spend with patient - if very pressed, consultations become symptom focused. Pall Care holistic assessment allows time to explore properly		Somewhat Disagree	Strongly Agree	Somewhat Agree	Somewhat Agree	Somewhat Disagree	Somewhat Agree	Somewhat Agree	Somewhat Agree	Somewhat Agree	Sometimes	HADS iPOS	Discussion, often around their disease, the future Always asking about concerns and questions Asking about their hopes and thoughts about the future Opportunity for discussion Direct questioning, discussion around spiritual care, family, mood		Somewhat Disagree	Somewhat Agree	Strongly Agree	Strongly Agree	Strongly Agree	Strongly Agree	Somewhat Agree	Somewhat Agree	Somewhat Agree	"Broken" families Long standing social issues Collusion Patients not wishing us to speak with families/relatives	In Acute setting - time!	Complex denial - often in the face of very advanced disease Takes significant time, with highest risk of adverse outcomes	Patients can access some additional; supports from local cancer center Also can utilise pharmacological methods with patients!		Somewhat Disagree	Somewhat Disagree	Clinical Psychologist (based in the location where I work),Social worker,Counsellor,Bereavement Counsellor		Clinical Psychologist,Social worker,Counsellor,Bereavement Counsellor			Yes	In-house training as part of a general training day on a range of topics,In-house training focused on psychological support,External training day or workshop focused on psychological support						Somewhat Agree
51-75% (i.e. between half and three-quarters of all patients)	Regularly		Anxiety,Adjustment to their diagnosis,Relationship difficulties		Fairly easy	Experience and confidence in how and what to ask Communication skills ++ Being personable and open so people feel comfortable 'opening up' The ability to assess non verbal communication skills when talking to patients (eye contact, body language, changing the subject) The person's willingness to talk about these things (can be very variable) The person's understanding of their non-physical sympto…		Somewhat Disagree	Strongly Agree	Strongly Agree	Strongly Agree	Strongly Disagree	Strongly Disagree	Somewhat Agree	Somewhat Agree	Somewhat Disagree	Sometimes	HADs	I try and work it in to the conversation in a gradual and natural way - often on admission as it is a good opportunity Otherwise I use my experience to piece together reports from NS, breakthrough use (and effect), talking to patients and families, learning about their life/pyshcological state/coping skills/mental health prior to diagnosis or recent deterioration in condition to help understand t…		Somewhat Agree	Somewhat Agree	Somewhat Agree	Strongly Agree	Strongly Agree	Strongly Agree	Somewhat Agree	Strongly Agree	Strongly Agree	Poor communication between families is the most common difficulty - most often the patient and their family are both happy to speak openly about how they are feeling when they are not altogether, but doing it all in the same room, or to each other directly is a different story. Usually this is an effort to try and 'protect' each other but ends up causing more stress Sometimes people are genuinely…	Lack of staff in wider MDT	When patients or families are in denial and not willing to talk or listen to what you have to say, as there is limit to how you can really help in that situation			Somewhat Agree		Social worker,Bereavement Counsellor,Complementary therapist,Other	Chaplain				Yes	Informal on the job training (e.g., through discussion with colleagues)			Acceptance and commitment therapy (ACT)			Somewhat Agree
76-100% (i.e. over three-quarters of all patients)	Regularly		Anxiety,Depression or low mood,Adjustment to their diagnosis		Fairly easy	communication and building positive relationship with patient and carer/relative Trust being open and honest difficulty of patient being able to communicate		Somewhat Agree	Strongly Agree	Somewhat Agree	Somewhat Agree	Strongly Agree	Somewhat Disagree	Somewhat Agree	Somewhat Agree	Somewhat Disagree	Never		talking listening observing talking to relatives		Somewhat Disagree	Somewhat Agree	Strongly Agree	Somewhat Agree	Somewhat Agree	Somewhat Agree	Somewhat Agree	Somewhat Agree	Somewhat Agree	guilt within family family conflicts and lack of communication between family members not being honest previously	lack of support for psychological both in funding and staff available often no support available in time scale needed	difficulty in getting counselling in timeline needed . GPs often not trained in diagnosing psychological conditions and needs	both needs are quite different family will need to cope after understanding what individuals needs are depending on how open and honest conversations have been previously		Strongly Disagree	Somewhat Disagree	Doctor or nurse trained in providing psychological support,Psychological support provided by day therapies,Counsellor,Bereavement Counsellor,Complementary therapist		Clinical Psychologist,Social worker,Doctor or nurse trained in providing psychological support,Psychiatrist		referral process adequate however not staff to facilitate request	Yes	Informal on the job training (e.g., through discussion with colleagues),In-house training as part of a general training day on a range of topics			Mindfulness strategies			Somewhat Disagree
51-75% (i.e. between half and three-quarters of all patients)	Regularly		Anxiety,Depression or low mood,Adjustment to their diagnosis,Relationship difficulties		Fairly difficult	Family's / patients not always wanting to share how they feel		Somewhat Agree	Somewhat Agree	Somewhat Agree	Somewhat Agree	Somewhat Agree	Somewhat Disagree	Somewhat Agree	Somewhat Disagree	Somewhat Disagree	Never				Somewhat Disagree	Somewhat Agree	Somewhat Agree	Somewhat Agree	Somewhat Agree	Somewhat Agree	Somewhat Agree	Somewhat Agree							Somewhat Agree	Somewhat Disagree	Allied health professional trained in providing psychological support,Psychological support provided by day therapies,Complementary therapist		Social worker,Doctor or nurse trained in providing psychological support,Counsellor,Bereavement Counsellor			No							Somewhat Disagree
76-100% (i.e. over three-quarters of all patients)	On first assessment		Anxiety,Depression or low mood,Adjustment to their diagnosis,Relationship difficulties		Neither easy nor difficult	Having a strong therapeutic patient relationship Enabling and maintaining honest communication Having effective communication skills - listening carefully to what the person is saying Observing body language and behaviours Patients not engaging with services Communication barriers - patients that English is not their first language; patients who are unable to communicate due to cognitive or physi…		Somewhat Agree	Somewhat Agree	Somewhat Agree	Somewhat Agree	Somewhat Disagree	Somewhat Disagree	Somewhat Agree	Strongly Agree	Somewhat Disagree	Sometimes	Brief Fatigue Inventory and Multi Dimensional Assessment of Fatigue	usually informally assessed at first assessment if patient attends group sessions, can be informally assessed through observations and their interactions with others		Somewhat Agree	Strongly Agree	Somewhat Agree	Somewhat Agree	Somewhat Agree	Somewhat Agree	Somewhat Agree	Somewhat Agree	Somewhat Disagree	Breakdown in family relationship Estranged from family Blended families Reluctance for family and/or patient to engage socio-economic factors	Resources both in terms of sufficient time and availability of suitable space to talk with patients, families and carers Staff Relationships/ behaviour Role blurring	Psychological support needs that involve patients who have young children	Usually more involved with patients than their families or caregivers. Families/caregivers often want to conceal their distress/anxiety from patient to prevent causing patient further distress and vice versa		Somewhat Agree	Somewhat Agree	Counsellor,Bereavement Counsellor,Complementary therapist		Other	Third sector organisations if issue cannot be dealt with internally or if patients do not wish to engage with internal services	Referral procedures at present are still paper based, no info is provided on outcome of referral i.e if patient attended or did not attend.	Yes	Informal on the job training (e.g., through discussion with colleagues),In-house training focused on psychological support,External training day or workshop focused on psychological support						Strongly Disagree
51-75% (i.e. between half and three-quarters of all patients)	Regularly		Anxiety,Adjustment to their diagnosis		Fairly difficult	It will depend on coping mechanisms in the day, perhaps the way a question is worded. Often, the distress can be observed but the client may not feel comfortable at that time to discuss matters further. How someone is feeling physically can also affect an assessment of psychosocial or psychological well being.		Somewhat Agree	Somewhat Agree	Somewhat Agree	Strongly Agree	Somewhat Disagree	Somewhat Disagree	Somewhat Agree	Strongly Agree	Somewhat Agree	Never		Conversation Observation of the person Active listening		Somewhat Agree	Strongly Agree	Strongly Agree	Somewhat Agree	Somewhat Agree	Somewhat Agree	Somewhat Agree	Somewhat Agree	Strongly Agree	Family dynamics Acceptance/non acceptance of the prognosis Whether or not person is aware of being terminal in their disease	We have not really explored the use of tools to assess psychological support, so may be as an organisation, we should	When as a trained professional, you are met with hostility, and that your perspective is rejected without any exploration/discussion. It is never an easy situation in this scenario. Professionals will understand grief, the aspects of emotions that are embroiled in terminal illness, and can utilise methods to facilitate engagement, but direct hostility, well there is a fine balance with support be…	The patient is experiencing this for themselves directly: they can impart what their needs are until such times that they are unable to so. The hope would be that you have established a professional relationship with the patient, enough that you have an understanding of their character and personality to offer the appropriate psychological or psychosocial support. Families sometimes have a comple…		Somewhat Agree	Somewhat Agree	Social worker,Doctor or nurse trained in providing psychological support,Allied health professional trained in providing psychological support,Psychological support provided by day therapies,Counsellor,Bereavement Counsellor,Complementary therapist		Clinical Psychologist,Social worker,Doctor or nurse trained in providing psychological support,Allied health professional trained in providing psychological support,Psychological support provided by day therapies,Counsellor,Bereavement Counsellor,Complementary therapist,Psychiatrist,Other	play therapist palliative care team	Often, there can be a rapid deterioration, and therefore anticipating need is required. The pshychological and psychosocial support requires an element of practicality to be addressed also, and a lack of appropriate resources to manage this, can impact on these factors. An example of this would be something like decreasing mobility, so where a patient might be able to find a way of climbing down …	Yes	Informal on the job training (e.g., through discussion with colleagues),In-house training as part of a general training day on a range of topics,In-house training focused on psychological support,External training day or workshop focused on psychological support,A short, unaccredited course over a week or similar,Comprehensive, longer-term training, such as a certificate or diploma in psychologic…			Cognitive behavioural therapy (CBT),Compassion-Focused therapy,Mindfulness strategies,Counselling			Somewhat Agree
51-75% (i.e. between half and three-quarters of all patients)	Regularly		Anxiety,Depression or low mood,Adjustment to their diagnosis,Relationship difficulties		Neither easy nor difficult	How willing the patient is to communicate with the person completing the assessment.		Somewhat Disagree	Somewhat Agree	Somewhat Agree	Strongly Agree	Somewhat Agree	Strongly Agree	Strongly Agree	Strongly Agree	Strongly Agree	Often	IPOS PHQ-9 GAD 7 AIS CSNAT for family members	Spend time talking and building trusting relationships..		Strongly Agree	Strongly Agree	Somewhat Agree	Strongly Agree	Strongly Agree	Strongly Agree	Somewhat Agree	Somewhat Agree	Strongly Agree	Breakdown of family relationship/ estrangements. Family members having different views/ opinions.	Lack of space for private conversations.	Fear			Strongly Agree	Somewhat Agree	Social worker,Complementary therapist					Yes	In-house training focused on psychological support			Cognitive behavioural therapy (CBT),Mindfulness strategies,Dignity therapy			Somewhat Agree
76-100% (i.e. over three-quarters of all patients)	On first assessment		Anxiety,Depression or low mood,Adjustment to their diagnosis		Neither easy nor difficult	Patient may be unwilling to share their real feelings. Patient denying their true feelings Feeling out of depth if the distress is extreme If family present patients often dont admit to their true feelings in order to protect the family		Somewhat Disagree	Somewhat Agree	Somewhat Agree	Somewhat Agree	Somewhat Agree	Somewhat Agree	Somewhat Agree	Somewhat Agree	Somewhat Disagree	Sometimes	IPOS HAD score	Ask open ended questions Observe their non verbal communication Listen to what they are saying and what they are not saying		Somewhat Disagree	Somewhat Agree	Somewhat Agree	Somewhat Agree	Strongly Agree	Strongly Agree	Somewhat Agree	Somewhat Agree	Somewhat Agree	Denial either patient or family member Dispute in the family Inability to communicate verbally	Having enough time	Anger and denial	Not sure		Somewhat Agree	Somewhat Disagree	Social worker,Doctor or nurse trained in providing psychological support,Psychological support provided by day therapies,Bereavement Counsellor,Complementary therapist		Clinical Psychologist,Psychiatrist		A more clear guide to the different support available to ensure all staff consider these options	Yes	Informal on the job training (e.g., through discussion with colleagues),In-house training as part of a general training day on a range of topics,In-house training focused on psychological support,External training day or workshop focused on psychological support,Other	An internal 10 week counselling skills course					Somewhat Disagree
51-75% (i.e. between half and three-quarters of all patients)	Regularly		Anxiety,Depression or low mood,Adjustment to their diagnosis,Relationship difficulties		Neither easy nor difficult	engagement with questioning agreement to complete IPOS form Capacity / cognitive ability fatigue not wishing to upset others		Somewhat Agree	Somewhat Agree	Somewhat Agree	Somewhat Agree	Strongly Disagree	Strongly Disagree	Somewhat Agree	Strongly Agree	Somewhat Agree	Often	IPOS	communication engagement with activities physical signs - crying / distress open questions		Somewhat Disagree	Strongly Agree	Strongly Agree	Strongly Agree	Strongly Agree	Strongly Agree	Strongly Agree	Somewhat Agree	Somewhat Agree	family wanting to protect patient from the truth Language- not speaking English and needing interpretation. Mental health needs within family	cant think of any examples, the organisation recognises that time for this is important. The only restriction is availbility of support services at weekends etc	Extremely withdrawn behaviour with patients unable to engage in disucssions to help sever distress experienced by those who are ready to die but bodies are not	families and caregivers are more able to enageg as less effected by fatigued, commnicatiiion issues, and other symptoms families may make themselves overly busy and therefore difficult to seak them out and ascertain problems and support needed		Somewhat Agree	Somewhat Agree	Allied health professional trained in providing psychological support,Counsellor,Complementary therapist				referral procedures within own workplace are effective, but referral to external agencies can be difficult, especially mental health teams	Yes	In-house training focused on psychological support						Somewhat Agree
51-75% (i.e. between half and three-quarters of all patients)	Regularly		Anxiety,Depression or low mood,Adjustment to their diagnosis		Neither easy nor difficult	Patients and families are often good at hiding their distress. Don't want to look weak in front of their family and family don't want to make patient feel like they are causing them concerns.		Somewhat Agree	Somewhat Agree	Somewhat Disagree	Strongly Disagree	Somewhat Agree	Strongly Disagree	Somewhat Agree	Strongly Disagree	Strongly Disagree	Never	As a nurse it would not be part of our role to undertake formal initial assessment.	Through general interaction, observe their engagement with myself, family and MDT. Also how they react to different scenarios, how they respond to offer of CSS or chaplaincy.		Somewhat Agree	Strongly Agree	Strongly Agree	Somewhat Agree	Strongly Agree	Strongly Agree	Strongly Disagree	Somewhat Agree	Somewhat Agree	Reluctance to accept situation or engage with conversation.	Apart from Counselling and Chaplaincy I don't know of any other support we can offer.	Denial of situation and refusal to engage.	Patients often have a more accepting attitude towards what is happening, they are often exhausted and feeling so poorly that they express a wish to die soon. This is always sad to hear but leads to open conversations about finding out what a dignified death will look like to the patient. With families there is often more denial about the situation and not wanting their loved one to die. They can …		Somewhat Agree	Strongly Disagree	Psychological support provided by day therapies,Counsellor,Complementary therapist,Other	Chaplaincy team	Allied health professional trained in providing psychological support		More awareness of what is available.	Yes	Informal on the job training (e.g., through discussion with colleagues)						Strongly Disagree
76-100% (i.e. over three-quarters of all patients)	Regularly		Anxiety,Depression or low mood,Adjustment to their diagnosis,Relationship difficulties,Other	Expectations from families	Fairly easy	Behaviours interactions or lack of .Anger, family history, voicing issues.		Somewhat Disagree	Strongly Agree	Strongly Agree	Strongly Agree	Somewhat Agree	Somewhat Disagree	Strongly Agree	Somewhat Agree	Strongly Disagree	Never		Conversation, observation		Strongly Disagree	Strongly Agree	Strongly Agree	Strongly Agree	Strongly Agree	Strongly Agree	Somewhat Agree	Somewhat Agree	Strongly Agree	Complex family dynamics. Collusion amongst family/Patients	Time restraints due to clinical demands within nursing dept. Social worker not available after 1600hrs or at weekends.	Nothing specifically, time restraints makes it difficult to afford the appropriate time.	Patients are the people experiencing the symptoms associated with illness, body image etc physical symptoms. Patients predominantly are distressed about their families and not their own impending demise.		Strongly Disagree	Strongly Disagree	Social worker,Complementary therapist				To begin with we need more training within the staff members many have recieved very little	No							Strongly Disagree
51-75% (i.e. between half and three-quarters of all patients)	Regularly		Anxiety,Depression or low mood,Relationship difficulties		Neither easy nor difficult	Symptom management of patient: a patient who is in pain, or nauseated, etc may not be willing to engage in reflective conversation Time of staff member: busy staff with call bells ringing in the background, or calls for urgent symptom management needs elsewhere, will not be in a position to engage with patients. Intuitiveness of staff members: a 'grumpy' or ' curt' patient may simply be anxious o…		Strongly Agree	Somewhat Agree	Somewhat Agree	Somewhat Agree	Somewhat Agree	Somewhat Agree	Somewhat Disagree	Somewhat Agree	Somewhat Agree	Never	Have in the past, used the Edinburgh Depression Scale, with good training and time allowed, but that has been superceded now at our place of work. I am a night RN, and Drs/CNS's in the community, follow-up by leaving leaflets with patients for them to fill out, with family help if needed. Nurses on the ward don't tend to have time, training or confidence.	As a night nurse, I have time (sometimes) to sit and chat with a patient or relative who might be awake during the night and wish to talk/reflect. I listen and reflect what I hear, and may prompt, then ask permission where appropriate to pass on to the day team.		Strongly Disagree	Somewhat Agree	Somewhat Disagree	Somewhat Agree	Strongly Agree	Somewhat Agree	Somewhat Agree	Somewhat Disagree	Somewhat Disagree	Diagnosed mental health conditions Angry/ or potentially violent situations. Where secrets are being kept	Budget, not enough nurses to 'cover' if someone is sidelined by 'chatting', so - time constraints, Patients less well managed with symptoms Seen as a 'Dr' or 'Counsellor' role Nowhere to take people to meet privately (some rebuilding about to begin to make better provision for this) So many people can be involved, each with their own area of expertise, patients get tired and confused about who is…	(Hospice), patients lack of hope for the future (eg spirituality which enables a belief in life after death) Suicidal thoughts Patients' fear of moving on from the hospice (some do not fit the criteria yet for staying longer term and need to be moved on to nursing homes, etc. ( I see their condition deteriorate at the prospect).	Patients can become weary of 'fighting the illness' and ready to give up, before the relatives are ready for them to do that. Families have a life outside the hospice, which we often don't see or hear about, managing a home, other relationships, finances, juggling responsibilities, this will continue for them, and they may inherit new and frightening ones. When they come to the hospice they may p…		Somewhat Agree	Somewhat Disagree	Other	These areas are covered in the hospice where I work, but I can't refer myself to who I think would be appropriate, I pass on to the Ward sister, or make comment in my notes and the MDT decide who would be the most appropriate person to follow up	Other	As above, it is not my role to make these decisions, it is discussed at MDT level and the team make the decision, or my Ward Sister will deal with it if confidential.	No, I think it needs a cohesive approach and as a night Staff Nurse, I don't think I have an overall knowledge of the patient, and awareness of the current availability of each professional. If a patient indicated who they wanted to speak with, then I could forward that to that person. I don't think it would be appropriate for my level of nursing role to be referring. I trust the MDT	Yes	Informal on the job training (e.g., through discussion with colleagues),In-house training as part of a general training day on a range of topics,In-house training focused on psychological support		Not training but informal support through Clinical Supervision with a Clinical Psychologist	Psychodynamic approaches,Counselling			Somewhat Agree
76-100% (i.e. over three-quarters of all patients)	Regularly		Anxiety,Depression or low mood,Adjustment to their diagnosis,Relationship difficulties,Other	Loss of control of their own decision making process Fear of death, dying,pain Loss of dignity Worry about those left behind	Neither easy nor difficult	Complete lack of training on induction of how to assess and respond to psychological or physical distress		Strongly Disagree	Somewhat Agree	Somewhat Disagree	Strongly Disagree	Somewhat Agree	Somewhat Disagree	Somewhat Disagree	Strongly Disagree	Strongly Disagree	Never	N/a	By using my own past experiences or lifeskills		Strongly Disagree	Somewhat Disagree	Somewhat Agree	Somewhat Disagree	Somewhat Agree	Somewhat Disagree	Somewhat Disagree	Somewhat Disagree	Strongly Disagree	Poor inter family relationships Families or patients in denial	Complete and utter lack of training on these vital matters on my induction to the organisation Hierarchy structure within the organisation, HCAs in particular are ignored when the voice concerns Management more concerned that documentation is completed than they are about either listening too or responding to concerns raised Very very poor psychological support for lone worker staff in community	I think trying to support either the young patient with children or the families of young patients	Each individual needs their own person centred based support.its trying to work out what's most appropriate is the problem		Strongly Disagree	Somewhat Disagree	Other	My manager	Other	None,as a hca I can't refer	Proper training Recognition that all grades of staff can recognise when referrals are need	No				Compassion-Focused therapy,Counselling,Other	I attended college of my own volition in order to study bereavement counselling		Strongly Disagree
51-75% (i.e. between half and three-quarters of all patients)	On first assessment		Anxiety,Depression or low mood,Adjustment to their diagnosis,Relationship difficulties		Fairly easy	cultural differences in presentation and language family dynamics medications PMH - previous HCPs influences		Somewhat Disagree	Strongly Agree	Strongly Agree	Somewhat Agree	Somewhat Disagree	Somewhat Disagree	Somewhat Agree	Somewhat Agree	Somewhat Agree	Sometimes	PAT	Its instinctive... assess with conversation, mindfulness and observation		Somewhat Agree	Strongly Agree	Strongly Agree	Strongly Agree	Strongly Agree	Strongly Agree	Somewhat Disagree	Somewhat Agree	Somewhat Agree	There are no 'kinds' of patient or families.. its very individual and family specific.. any race, any age, any condition, social standing and financial background can make it difficult The family dynamics and religious beliefs can be complex to overcome	Cant think of any - work in a hospice	fear of death			Strongly Agree	Somewhat Agree	Social worker,Doctor or nurse trained in providing psychological support,Psychological support provided by day therapies,Counsellor,Bereavement Counsellor,Complementary therapist		Social worker,Doctor or nurse trained in providing psychological support			Yes	Informal on the job training (e.g., through discussion with colleagues),In-house training as part of a general training day on a range of topics,In-house training focused on psychological support,External training day or workshop focused on psychological support			Mindfulness strategies			Strong Agree
51-75% (i.e. between half and three-quarters of all patients)	Regularly		Anxiety,Depression or low mood,Adjustment to their diagnosis,Relationship difficulties		Fairly easy			Somewhat Agree	Strongly Agree	Strongly Agree	Somewhat Agree	Strongly Agree	Strongly Agree	Strongly Agree	Strongly Agree	Somewhat Agree	Sometimes	PHQ9	Assess surroundings and attitudes and responses of individuals and their families.		Somewhat Agree	Strongly Agree	Strongly Agree	Strongly Agree	Strongly Agree	Somewhat Agree	Strongly Agree	Somewhat Agree	Strongly Agree						Strongly Agree	Somewhat Agree	Clinical Psychologist (based in the location where I work),Social worker,Doctor or nurse trained in providing psychological support,Psychological support provided by day therapies,Counsellor,Bereavement Counsellor,Complementary therapist		Doctor or nurse trained in providing psychological support			Yes	In-house training as part of a general training day on a range of topics		Psychological skills training days internally	Mindfulness strategies			Somewhat Agree
51-75% (i.e. between half and three-quarters of all patients)	Regularly		Anxiety,Depression or low mood		Fairly easy	Time available to assess Environment in which assessment takes place How well I know the patient e.g. harder at very first appointment, easier if relationship built with patient and can see change sin their affect.		Somewhat Agree	Somewhat Agree	Somewhat Agree	Somewhat Agree	Somewhat Agree	Somewhat Agree	Somewhat Agree	Somewhat Agree	Somewhat Disagree	Sometimes	IPOS depression and anxiety questions	Observe behaviours and ask questions		Somewhat Disagree	Somewhat Agree	Somewhat Agree	Somewhat Agree	Somewhat Disagree	Somewhat Agree	Somewhat Agree	Somewhat Agree	Somewhat Agree	Pre-morbid deep routed psychological challenges	Lack of specialist psychological services I can refer to - work in a hospice IPU and have no access to psychological support only liaison psychiatry which is often not what my patients need	hopeless helpless patients	fewer interactions with families than patients and therefore fewer opportunities to do so.		Strongly Disagree	Strongly Disagree	Social worker,Bereavement Counsellor		Psychiatrist		Much better equitable access to clinical psychology regardless of place of care or diagnosis. Currently only accessible to patients with non-malignant needs in hospital setting or cancer patients in out-patient setting (i.e. well enough to attend the cancer centre).	Yes	Informal on the job training (e.g., through discussion with colleagues),External training day or workshop focused on psychological support						Somewhat Agree
51-75% (i.e. between half and three-quarters of all patients)	Regularly		Anxiety,Depression or low mood,Adjustment to their diagnosis		Neither easy nor difficult	Communication skills Language barriers Willingness of person to engage		Somewhat Agree	Somewhat Agree	Somewhat Agree	Somewhat Agree	Somewhat Disagree	Strongly Disagree	Somewhat Agree	Somewhat Agree	Somewhat Disagree	Never		Communication/open questions		Somewhat Agree	Somewhat Agree	Somewhat Agree	Somewhat Agree	Somewhat Agree	Somewhat Agree	Somewhat Agree	Somewhat Disagree	Somewhat Agree	Estranged family members. Unacceptance by patient/family regarding prognosis	Sometimes it is not possible to immediately to spend time due to time constraints.	When someone feels physically disfigured due to illness.	Emotional support versus social support i.e financial burden, making a Will		Somewhat Agree	Somewhat Agree	Social worker,Doctor or nurse trained in providing psychological support,Psychological support provided by day therapies,Counsellor,Bereavement Counsellor,Complementary therapist				More training	Yes	Informal on the job training (e.g., through discussion with colleagues),In-house training as part of a general training day on a range of topics,In-house training focused on psychological support						Somewhat Disagree
76-100% (i.e. over three-quarters of all patients)	Regularly		Anxiety,Depression or low mood,Adjustment to their diagnosis		Fairly easy	Presenting with distress, non compliant to medication, increased use of sedatives, increased use of anti anxiety medications.		Somewhat Agree	Strongly Agree	Strongly Agree	Strongly Agree	Somewhat Agree	Strongly Agree	Strongly Agree	Strongly Agree	Somewhat Agree	Often	Distress Thermometer GAD PHQ-9	By paying close attention to patient and caregiver narrative		Strongly Agree	Strongly Agree	Strongly Agree	Strongly Agree	Strongly Agree	Strongly Agree	Strongly Agree	Strongly Agree	Strongly Agree	Social issues like housing	There is no training at MC for nurses to support offer psycho-spiritual support. My confidence comes from my training in my previous employment and experience therefrom.	Request to assist with dying and requests for housing	I dont see many. The definition of "family" changes as the diagnoses progresses and includes the patient and his/her immediate caregivers. Extended family also seem to start taking an active role in supporting the immediate caregivers, and their distress is as poignant as that of the patient and the immediate caregiver.		Strongly Agree	Somewhat Agree	Social worker,Psychological support provided by day therapies,Counsellor,Complementary therapist		Other	I have not had the experience of referring to an external source of support	Clear guidelines on when and whom to refer to, Standard referral documentation and process Nurse training	Yes	Informal on the job training (e.g., through discussion with colleagues),In-house training as part of a general training day on a range of topics			Mindfulness strategies			Somewhat Agree
26-50% (i.e. one quarter to a half of all patients)	Regularly		Adjustment to their diagnosis		Fairly easy	communication - if the communication at our first assessment establishes a rapport and trust , it makes things more evident. Body language in particular. We sometimes need to spend 5 minutes or so getting beyond the anxiety caused by the words' hospice' , or 'palliative care' - once that is out of the way , the true issues of adjustment and anxiety can more easily be explored. [ and I don't think…		Somewhat Disagree	Strongly Agree	Strongly Agree	Strongly Agree	Somewhat Agree	Strongly Agree	Strongly Agree	Strongly Agree	Strongly Agree	Sometimes	IPOS distress thermometer numerical rating scale [ this is often useful to assess psychological state on subsequent visits and can sometimes surprise the person]	body language use of open questions and if I think that people may be still wary of opening up I may use hypothetical question style which is often really helpful		Somewhat Agree	Strongly Agree	Strongly Agree	Strongly Agree	Strongly Agree	Strongly Agree	Strongly Agree	Strongly Agree	Strongly Agree	- family conflict - different family members using different approaches ot help them adjust - eg denial / collusion and this may make family meetings unpredictable. - if my world outside work is complicated or in crisis or if the work situation is aligned to something I have been involved with, I need to work hard mentally to be able to support effectively	time - pressure of referral numbers at times -	I am not sure any are more difficult than others - I have looked after both my parents dying at home and managed diverse family responses to these situations and whilst one can never transgress a professional line by using those experiences directly in patient care, it gives one insight - and also insight into personal self care that might be needed - as outlined above. [ in a positive way]	in my experience of 30 years in palliative care, usually patients if given the information they need at the time they need it are along the adjustment ahead of their families. we also have to understand that each relationship within a family is unique - children of the same parent will be adjusting differently - depending on a myriad of circumstances		Strongly Agree	Strongly Agree	Clinical Psychologist (based in the location where I work),Social worker,Doctor or nurse trained in providing psychological support,Allied health professional trained in providing psychological support,Psychological support provided by day therapies,Counsellor,Bereavement Counsellor,Complementary therapist		Clinical Psychologist,Psychiatrist		we have just reviewed them for clarity - very straightforward and easy	Yes	Informal on the job training (e.g., through discussion with colleagues),In-house training as part of a general training day on a range of topics,In-house training focused on psychological support,External training day or workshop focused on psychological support		attend CPD events externally usually once every 2-3 years to keep updated and enable personal reflection				Strong Agree
76-100% (i.e. over three-quarters of all patients)	Regularly		Anxiety,Depression or low mood,Adjustment to their diagnosis,Relationship difficulties		Fairly difficult	pateint rappor time restrictions family awareness		Somewhat Disagree	Somewhat Agree	Somewhat Agree	Somewhat Agree	Somewhat Agree	Somewhat Agree	Somewhat Agree	Somewhat Agree	Somewhat Agree	Never		edinburgh tool family support		Somewhat Agree	Somewhat Agree	Somewhat Agree	Somewhat Agree	Somewhat Agree	Somewhat Agree	Somewhat Agree	Somewhat Agree	Somewhat Agree	time	we have non malignancy pateints and there is literaly not support locally	anger	total pain patient understanding		Somewhat Agree	Somewhat Disagree	Social worker,Counsellor,Bereavement Counsellor		Clinical Psychologist,Counsellor,Bereavement Counsellor		we need a phsychologist in house for pateints relatives and staff	No				Counselling			Strongly Disagree
51-75% (i.e. between half and three-quarters of all patients)	On first assessment		Anxiety,Depression or low mood,Adjustment to their diagnosis		Fairly easy	Training on how to make this assessment		Somewhat Disagree	Strongly Agree	Strongly Agree	Somewhat Agree	Somewhat Disagree	Somewhat Disagree	Somewhat Agree	Somewhat Agree	Somewhat Agree	Never		Open questions and appropriate advanced communication skills		Strongly Disagree	Somewhat Agree	Strongly Agree	Strongly Agree	Strongly Agree	Strongly Agree	Somewhat Agree	Somewhat Agree	Strongly Agree	Their prior expereince	Access to specialist psychological support services	Suicidal ideation. Support limited and time can be limited for treatment	Prognosis. Availability of time to spend with either		Strongly Disagree	Strongly Disagree	Other	Clinical Psychologist in trauma in Health team for the Health board	Counsellor,Bereavement Counsellor		To have more people to refer to	Yes	Informal on the job training (e.g., through discussion with colleagues),In-house training as part of a general training day on a range of topics,External training day or workshop focused on psychological support						Somewhat Disagree
26-50% (i.e. one quarter to a half of all patients)	Regularly		Anxiety,Depression or low mood,Relationship difficulties		Fairly easy	Space and time to speak with patients and their families. Being able to effectively manage symptoms (eg pain) in order to have a conversation. the environment. being with a trusted professional		Somewhat Disagree	Strongly Agree	Strongly Agree	Somewhat Agree	Somewhat Agree	Somewhat Agree	Somewhat Agree	Somewhat Agree	Somewhat Disagree	Sometimes	An adapted attitude to grief scale (Machin) for parents	Through informal conversation		Somewhat Agree	Somewhat Agree	Somewhat Agree	Strongly Agree	Strongly Agree	Strongly Agree	Strongly Agree	Strongly Agree	Strongly Agree	where parents disagree on options for care and treatment and/or withdrawal of treatment / end of life care	Capacity and being able to meet the demands for care	Conflict and disagreement - where parents are critical of care and or a colleague	Most of my work is with parents as children and young people with complex needs have limited capacity to communicate		Strongly Agree	Somewhat Agree	Counsellor,Bereavement Counsellor					No							Somewhat Disagree
51-75% (i.e. between half and three-quarters of all patients)	On first assessment		Anxiety,Adjustment to their diagnosis		Neither easy nor difficult	Patient may not want to disclose during an inital assessment.		Somewhat Agree	Somewhat Disagree	Somewhat Agree	Somewhat Agree	Somewhat Agree	Somewhat Disagree	Somewhat Agree	Somewhat Agree	Somewhat Disagree	Never		Conversational- Asking open questions. Assessing if they are awake at night worrying ect.		Somewhat Agree	Somewhat Agree	Somewhat Agree	Somewhat Agree	Somewhat Agree	Somewhat Agree	Somewhat Agree	Somewhat Agree	Somewhat Agree						Somewhat Agree	Somewhat Agree	Social worker,Bereavement Counsellor		Social worker,Bereavement Counsellor			No							Somewhat Disagree
51-75% (i.e. between half and three-quarters of all patients)	Regularly		Anxiety,Depression or low mood,Adjustment to their diagnosis		Neither easy nor difficult	Strength of relationship - sometimes evident at first consultation. Often relationship develops over time. Time; or perception of available time. Setting - acute exacerbation is different context from community support.		Somewhat Agree	Strongly Agree	Strongly Agree	Somewhat Disagree	Somewhat Agree	Somewhat Agree	Somewhat Agree	Somewhat Agree	Somewhat Disagree	Never		Holistic assessment. Reflect on their priorities and what would make the day good - tends to provide greater insight. Open discussion about future and what they anticipate, which guides the further conversation. Also reflect how those close to the patient might be feeling (or challenging relatives if they were the patient then they would want to know - limiting collusion)		Somewhat Agree	Strongly Agree	Strongly Agree	Strongly Agree	Strongly Agree	Strongly Agree	Somewhat Agree	Somewhat Agree	Strongly Agree	Language barrier (working in Wales, when Welsh is not my first language). Different family members (+/- patient) at different points of acceptance with varying psychological needs. Family from away so continuity of support is not feasible (but individuals have to take some ownership).	Limited resources - e.g. clinical psychologist.	Unrealistic expectations of remote families. Loneliness (needs a societal solution not a medical one).	Patients are easier. Being a passenger, or spectator, is much more challenging and challenging to support. The need to be passive in a world where we are being programmed to be active. Families tend to struggle with concept of "fairness" more than the patients do.		Somewhat Disagree	Somewhat Disagree	Doctor or nurse trained in providing psychological support		Counsellor,Complementary therapist		Pathways. Referral criteria to aid triage process.	Yes	Informal on the job training (e.g., through discussion with colleagues),In-house training as part of a general training day on a range of topics						Somewhat Agree
26-50% (i.e. one quarter to a half of all patients)	Regularly		Anxiety,Depression or low mood,Adjustment to their diagnosis		Neither easy nor difficult	Environment Social - if others are present or influencing Level of pain Level of acute distress Communication difficulties Mental health concerns		Somewhat Agree	Somewhat Agree	Somewhat Agree	Somewhat Disagree	Somewhat Agree	Somewhat Disagree	Somewhat Agree	Somewhat Agree	Somewhat Disagree	Never		Through conversation and relationship building		Somewhat Disagree	Somewhat Agree	Strongly Agree	Strongly Agree	Strongly Agree	Somewhat Agree	Somewhat Agree	Somewhat Agree	Somewhat Agree	Can't think of anything specific but can recognise my limits when dealing with clients	Lack of staff		'Buy in' can vary Time available can be a challenge as demands can vary.		Somewhat Agree	Somewhat Agree	Doctor or nurse trained in providing psychological support,Bereavement Counsellor		Doctor or nurse trained in providing psychological support		I would pass things on to the relevant person within the workplace for them to seek the appropriate help/ provision.	Yes	Informal on the job training (e.g., through discussion with colleagues)			Counselling			Somewhat Disagree
76-100% (i.e. over three-quarters of all patients)	On first assessment		Anxiety,Adjustment to their diagnosis,Other	Not relationship difficulties, but relationships, with loved ones.	Fairly easy			Strongly Disagree	Strongly Agree	Strongly Agree	Strongly Agree	Somewhat Agree	Somewhat Agree	Strongly Agree	Strongly Agree	Strongly Agree	Sometimes	HADs GAD 7	Listen watch Ask questions: to patients, staff and close contacts		Somewhat Disagree	Somewhat Agree	Strongly Agree	Strongly Agree	Strongly Agree	Strongly Agree	Somewhat Disagree	Somewhat Agree	Somewhat Agree	Lack of services	I work within hospitals, always aware i am communicating with curtains for walls. There are no "break out rooms", if able to find a space to talk privately with relatives, it is often in a busy ward office, which limits time and atmosphere, often not enough chairs to sit! No outside areas: previous workplace i have been able to take relatives and patients into a garden space which creates a diffe…	Complex ones, lack of services to refer to. This means teams rarely refer on as response is poor.			Somewhat Disagree	Somewhat Disagree					Meet regularly with a clinical psychologist to discuss caseloads.	Yes	Informal on the job training (e.g., through discussion with colleagues),In-house training as part of a general training day on a range of topics,In-house training focused on psychological support,External training day or workshop focused on psychological support,A short, unaccredited course over a week or similar,Comprehensive, longer-term training, such as a certificate or diploma in psychologic…			Counselling			Somewhat Agree
0-25% (i.e. Up to one-quarter of all patients)	Regularly		Anxiety,Other	accepting dying fear of dying	Fairly easy	previous patient experiences individual's ability/willingness to talk about how they are feeling my communication skills and communication skills training		Somewhat Agree	Somewhat Agree	Somewhat Agree	Somewhat Agree	Somewhat Agree	Somewhat Agree	Strongly Agree	Somewhat Agree	Strongly Agree	Sometimes	distress thermometer IPOS	ask questions - find out about social support, ask about mood or how they are coping in general, ask about they get support.		Somewhat Disagree	Somewhat Agree	Somewhat Agree	Somewhat Agree	Strongly Agree	Somewhat Agree	Strongly Agree	Somewhat Agree	Somewhat Agree	tension between family members need for a translator or for assistance in communicating (e.g. speech difficulty) patient not fully aware of diagnosis/prognosis (although this is rare)	lack of counsellors currently in our team and in other local services	Not accepting dying - I find this difficult to discuss as I don't feel qualified to discuss in detail but also don't feel everyone has to accept that they are dying although understand it may be helpful if they do.	Support may be more practical for families or caregivers or may be group oriented (eg carers group, childrens' group). Would be focusing on different coping mechanisms - coping with careing and losing a loved one vs coping with dying or losing independence.		Somewhat Disagree	Somewhat Agree	Counsellor,Bereavement Counsellor,Complementary therapist				Being able to refer to more specialist services e.g. psychologist or psychiatrist.	Yes	Informal on the job training (e.g., through discussion with colleagues),In-house training as part of a general training day on a range of topics,In-house training focused on psychological support,External training day or workshop focused on psychological support,Other	stand alone module - grief and bereavement					Strong Agree
76-100% (i.e. over three-quarters of all patients)	On first assessment		Anxiety,Depression or low mood,Adjustment to their diagnosis,Relationship difficulties		Neither easy nor difficult	Some patients have difficulty communicating due to their deteriorating condition , therefore impacting on assessment . Working at nighttime in community, not always suitable time to discuss concerns with patients . However some patients find night time frightening and will open up and discuss distress.		Somewhat Disagree	Somewhat Agree	Somewhat Agree	Somewhat Agree	Somewhat Agree	Somewhat Disagree	Somewhat Agree	Somewhat Agree	Somewhat Agree	Never		Conversation with patient / carers. Information in notes. Observation of patient behaviour / body language.		Somewhat Disagree	Somewhat Agree	Somewhat Agree	Somewhat Agree	Strongly Agree	Strongly Agree	Strongly Agree	Somewhat Agree	Somewhat Agree	Patient's symptoms may affect communication- pain, vomiting, breathlessness . Patient may want to protect family and therefore reluctant to openly discuss if family present . Family dynamics . Family members again reluctant to open up as don't want to upset their loved one ( patient )?	Within my role at night in community, the environment can create problems ( lack of privacy as other family around ) Often only with patient once , as usually allocated to different patients each night .	Uncertainty for the future, as at night in community we often have access to limited information on patient's medical condition, investigation results, information already shared with patient regarding prognosis.	Sometimes family members don't fully understand what distress their loved one is experiencing and also find it difficult to discuss with their family member.		Strongly Disagree	Somewhat Disagree					As a Marie Curie nurse in community at night, we can't directly refer patients / carers for support. We can highlight concerns to District nurse and suggest involving GP or counsellor , but don't hear if this has occurred .	Yes	Informal on the job training (e.g., through discussion with colleagues),External training day or workshop focused on psychological support			Cognitive behavioural therapy (CBT),Mindfulness strategies			Somewhat Agree
76-100% (i.e. over three-quarters of all patients)	Regularly		Anxiety,Depression or low mood,Adjustment to their diagnosis		Fairly easy	strength of relationship to patient - i.e. how well you know them individual personalities likeness to patient/relatability Cultural factors including religion openness of patient time and situation - more time with patient the easier		Somewhat Agree	Strongly Agree	Somewhat Agree	Somewhat Agree	Somewhat Agree	Strongly Disagree	Somewhat Agree	Somewhat Agree	Strongly Disagree	Never		talking to them, listening, asking questions, talking to their loved ones, observing.		Somewhat Agree	Somewhat Agree	Somewhat Agree	Somewhat Agree	Somewhat Agree	Somewhat Agree	Somewhat Disagree	Somewhat Agree	Somewhat Agree	when someone has uncontrolled symptoms e.g pain. If they are reluctant to engage in conversations. Cultural barriers such as religion.	time, capacity on shift, staffing levels. lack of training and knowing how to provide support. lack of appropriate services to refer to - lack of volunteers here currently	Fear of death - sometimes don't really know what to say to support this. Emotioal withdrawal - find it easier to support people with clear needs	often more time to support the pt than the family. family needs can be more complex. family can be more prone to discontent. can be hard to get the time and space to support family and caregivers		Somewhat Disagree	Somewhat Disagree	Social worker,Bereavement Counsellor,Complementary therapist		Allied health professional trained in providing psychological support		better understanding of referral options and who can offer support.more training	Yes	Informal on the job training (e.g., through discussion with colleagues),In-house training as part of a general training day on a range of topics		induction training to mental health				Somewhat Disagree
76-100% (i.e. over three-quarters of all patients)	Regularly		Anxiety,Depression or low mood,Adjustment to their diagnosis,Relationship difficulties		Fairly easy	Sometimes family create a 'barrier' and make it hard to fully engage with a patient, or allow a space /time where a patient may feel able to talk more freely - whether this is because the patient is trying to protect a family who are always present, or vice versa, the family trying to protect the patient. Language barriers make it hard to explore with nuanced conversation Perhaps different cultur…		Somewhat Disagree	Strongly Agree	Somewhat Agree	Somewhat Disagree	Somewhat Disagree	Somewhat Disagree	Somewhat Disagree	Somewhat Disagree	Somewhat Disagree	Never		I ask them about how they are feeling emotionally, over the last few weeks. I ask about whether they still have things that bring them pleasure/enjoyment, or to look forward to in the future, how they are eating/sleeping. How their family or close relations are. I observe how they engage with the questions we ask about their illness, any physical reactions (eg flat affect, agitation, restlessness)		Somewhat Agree	Strongly Agree	Strongly Agree	Strongly Agree	Strongly Agree	Strongly Agree	Strongly Agree	Somewhat Agree	Somewhat Agree	When there is denial about the illness (patient or their family), which can then make it hard to talk about the inevitable changes and deterioration brought about by the illness as they are happening. When there is refusal to allow children in the family to know what is happening. I find anger difficult to deal with, even though I recognise that it can be a normal reaction to what is happening.	Sometimes there is a lack of time, due to other pressures (workload). We do have signs for the doors to indicate that there is a consultation taking place, but I don't always use them, and sometimes I may become aware of psychological distress that needs to be explored in the middle of a consultation that had started about something else, and I haven't put the sign on the door, so there may be lo…	I find anger really difficult, as I almost take it as personal blame. That is my issue though, not the patient/families. I find denial difficult, as even though I recognise that it is sometimes a necessary protective mechanism, I feel that I should be doing more to help the patient prepare for end of life. I had one patient who remained in denial until the very end, and I felt that I had failed h…	It can feel difficult guarding the different confidentialities, especially if you may think that sharing information from one to the other could help their distress- but I just have to guide them towards talking to each other.		Strongly Agree	Somewhat Disagree	Clinical Psychologist (based in the location where I work),Social worker,Psychological support provided by day therapies,Counsellor,Bereavement Counsellor,Complementary therapist		Psychiatrist		No	Yes	External training day or workshop focused on psychological support,Comprehensive, longer-term training, such as a certificate or diploma in psychological support/interventions		a City and Guilds certificate in CBT	Cognitive behavioural therapy (CBT)			Somewhat Disagree
51-75% (i.e. between half and three-quarters of all patients)	Regularly		Anxiety,Depression or low mood,Adjustment to their diagnosis,Relationship difficulties		Fairly difficult	previous experiences of patient confusion mental health comorbidities		Somewhat Agree	Strongly Agree	Strongly Agree	Somewhat Agree	Somewhat Agree	Somewhat Disagree	Somewhat Agree	Somewhat Agree	Somewhat Disagree	Never		during review and discussion with how they are feeling		Somewhat Disagree	Strongly Agree	Strongly Agree	Strongly Agree	Strongly Agree	Strongly Agree	Strongly Agree	Strongly Agree	Somewhat Agree	challenging relationships mental health disorders/addiction communication barriers					Somewhat Agree	Somewhat Agree	Social worker,Allied health professional trained in providing psychological support,Bereavement Counsellor,Complementary therapist		Clinical Psychologist			Yes	Informal on the job training (e.g., through discussion with colleagues)						Somewhat Disagree
51-75% (i.e. between half and three-quarters of all patients)	On first assessment		Anxiety,Depression or low mood,Adjustment to their diagnosis,Relationship difficulties		Neither easy nor difficult	Time and space, previous experience		Strongly Agree	Somewhat Agree	Somewhat Agree	Somewhat Agree	Somewhat Disagree	Somewhat Agree	Somewhat Agree	Somewhat Agree	Somewhat Agree	Never		Experience and other clues such as body language and carer information.		Somewhat Agree	Somewhat Agree	Somewhat Agree	Somewhat Agree	Strongly Agree	Somewhat Agree	Somewhat Agree	Somewhat Agree	Somewhat Agree	Conflict within family and carers, unrealistic expectations.	Lack of clinical psychologists/counsellors, complementary therapists, work load	Unrealistic expectations and values that are very different to my own.	Sorry I don't understand the question!		Somewhat Disagree	Somewhat Disagree	Clinical Psychologist (based in the location where I work),Complementary therapist					Yes	In-house training as part of a general training day on a range of topics,In-house training focused on psychological support,External training day or workshop focused on psychological support						Somewhat Agree
51-75% (i.e. between half and three-quarters of all patients)	Regularly		Anxiety,Depression or low mood,Adjustment to their diagnosis,Relationship difficulties		Neither easy nor difficult	Within our service we work with patients in community in their on homes. The majority of our assessment is undertaken picking up on the subtle signs of distress including peoples ability to self care, communicate with others, state of the property etc. So some parts of the assessment can be quite easy but this needs to be in conjuction with communicating with the patient or relative. Some people …		Strongly Agree	Strongly Agree	Strongly Agree	Somewhat Agree			Strongly Agree	Somewhat Agree	Somewhat Disagree	Never		Discuss it with the individual explore the situation		Somewhat Disagree	Somewhat Agree	Strongly Agree	Strongly Agree	Strongly Agree	Strongly Agree	Strongly Agree	Strongly Agree	Somewhat Agree	Multiple family members being involved in a situation can make it difficult to support individuals.	In my particular role I am not directly patient facing and communicate with support via phone mostly. This can be difficult at times.	When people dont understand the organisational restrictions from services. But this is ongoing and is managed with signposting to correct services.	Families can sometimes forget the physical needs of their loved ones and have a unrealistic expectation for them to continue as normal when they are deteriorating. Patients needs tend to be physical which then effects them psychologically.		Somewhat Disagree	Somewhat Agree	Social worker,Doctor or nurse trained in providing psychological support,Bereavement Counsellor		Social worker,Doctor or nurse trained in providing psychological support		As I cover multiple ICBs having direct access to referrals would make my role much easier.	No				Mindfulness strategies			Somewhat Disagree
51-75% (i.e. between half and three-quarters of all patients)	On first assessment		Anxiety,Depression or low mood,Adjustment to their diagnosis		Neither easy nor difficult	How open the patient is to discussing issues. If they are accessing services within the hospice already. If the family / carer is present during the assessment Communication from specialists during the care of the patient at hospitals etc		Somewhat Disagree	Somewhat Agree	Somewhat Agree	Somewhat Agree	Somewhat Disagree	Somewhat Disagree	Somewhat Agree	Somewhat Agree	Strongly Disagree	Never		Conversations and asking questions with the patient and their family if they are at peace,how they are managing everything, asking if they require any further support		Somewhat Agree	Somewhat Agree	Somewhat Agree	Somewhat Agree	Somewhat Agree	Somewhat Agree	Somewhat Agree	Somewhat Agree	Somewhat Agree	Previous exposure of the patients and family to these conversations and support networks. Willingness to discuss psychological support, stigma around these discussions that the family or patient may have	the wait list times for our pre bereavement support	when family are not accepting of the patient wanting support			Somewhat Agree	Somewhat Agree	Clinical Psychologist (based in the location where I work),Psychological support provided by day therapies,Counsellor,Bereavement Counsellor,Complementary therapist		Doctor or nurse trained in providing psychological support,Psychiatrist,Other	GP	Needs to be electronic referral system not paper. The entire of the rest of the hospice is electronic referral except for the PBS team	No							Somewhat Disagree
51-75% (i.e. between half and three-quarters of all patients)	Regularly		Anxiety,Depression or low mood,Adjustment to their diagnosis,Relationship difficulties		Neither easy nor difficult	How poorly the patient is - for example if their physical pain/symptom burden is so overwhelming then it can be difficult to talk about the psychological distress as pain is their primary focus. If the patient is so unwell they are struggling to communicate/engage in a conversation. If the patient is experiencing some denial and is presenting as "fine" or that they "need to get on with it" so ref…		Somewhat Agree	Somewhat Agree	Somewhat Agree	Somewhat Agree	Somewhat Disagree	Somewhat Disagree	Somewhat Agree	Somewhat Agree	Strongly Disagree	Never		Ask them how they are feeling / how they are coping Empathise and reflect statements back to patient to facilitate conversation further		Somewhat Disagree	Somewhat Agree	Strongly Agree	Somewhat Agree	Strongly Agree	Somewhat Agree	Somewhat Agree	Somewhat Agree	Somewhat Agree	When the patient and family have opposing or conflicting views When a patient or family are in denial	Lack of training Lack of places /resources to refer people to	Complex mental health needs which are often pre-existing to diagnosis e.g hoarding, personality disorders,	Caregivers tend to have much higher levels of anxiety and feel overwhelming responsibility Patients can be much more accepting and more "at peace" regarding their death (not always)		Strongly Disagree	Somewhat Disagree	Social worker,Allied health professional trained in providing psychological support,Bereavement Counsellor,Complementary therapist		Allied health professional trained in providing psychological support,Psychiatrist			No				Cognitive behavioural therapy (CBT)			Somewhat Disagree
76-100% (i.e. over three-quarters of all patients)	Regularly		Anxiety,Depression or low mood,Adjustment to their diagnosis,Relationship difficulties,Other	Fear of dying, fear of dying alone	Neither easy nor difficult	Some patients attempt to 'protect' family members or significant others from knowing what is really going on by putting up a front / saying what they believe others want to hear, rather than what is actually happening. Some patients are reluctant to share how they are feeling Some patients display low mood, fear or anxiety very quickly With significant time constraints and pressures, some colleag…		Somewhat Agree	Somewhat Agree	Somewhat Agree	Somewhat Agree	Somewhat Agree	Somewhat Agree	Somewhat Agree	Somewhat Agree	Somewhat Agree	Sometimes	GAD-7, PHQ-9	One to one conversation. I check how they are feeling, if they are sleeping ok, or what keeps them awake at night		Somewhat Agree	Somewhat Agree	Somewhat Agree	Somewhat Agree	Somewhat Agree	Somewhat Agree	Somewhat Agree	Somewhat Agree	Somewhat Agree	Where a family member has learning difficulties and comprehension difficulties Where cultural difference is exacerbated by language difference Where denial or aggression becomes a coping mechanism for a patient or family member	lack of time / time pressure Task orientation of environment Insufficient time for unpacking in MDT Time for medical discussion is given preference over psychological, emotional or the patient's inner world of meaning and experience	Where a family member has learning difficulties and comprehension difficulties. Communicating the seriousness of what is happening can be difficult Where cultural difference is exacerbated by language difference. Enormous cultural variance in terms of how to communicate psychological messages effectively. I can feel powerless or under-equipped in communicating effectively and compassionately Wher…	Many patients are protective of their loved ones, and hold back sharing what they are going through or their true feelings. Conversely, many family members seek to be protective of their loved one, by hiding their own feelings, rationalizing or 'normalizing', often with assurances that "everything will be fine", when all in the room know that this is not the case. Working congruently is not easy …		Strongly Agree	Somewhat Agree	Social worker,Allied health professional trained in providing psychological support,Counsellor,Bereavement Counsellor,Complementary therapist,Other	Chaplaincy / Spiritual & Pastoral Care	Psychiatrist		some use of standardised psychological tools such as GAD-7 and PHQ-9 needs to be considered. Training to use these forms needs to be in place, and more time vgiven to discussion at MDT.	Yes	Informal on the job training (e.g., through discussion with colleagues),In-house training as part of a general training day on a range of topics,In-house training focused on psychological support,Comprehensive, longer-term training, such as a certificate or diploma in psychological support/interventions,Other	Registered Counsellor, Psychotherapist and Certified Psychological Trauma practitioner		Cognitive behavioural therapy (CBT),Acceptance and commitment therapy (ACT),Mindfulness strategies,Solution-Focused therapy,Counselling,Other	EMDR, Existential Therapy, Internal Family Systems Therapy		Somewhat Agree
76-100% (i.e. over three-quarters of all patients)	Regularly		Anxiety,Depression or low mood,Adjustment to their diagnosis,Relationship difficulties,Other	loss of identity, role in family etc	Neither easy nor difficult	willingness of patient to engage in discussions communication skills of staff Some distress will present as physical symptoms and expectation of patient (and family) that medicines will "sort it all out"		Strongly Disagree	Somewhat Agree	Somewhat Agree	Somewhat Agree	Somewhat Agree	Somewhat Agree	Somewhat Agree	Somewhat Agree	Somewhat Disagree	Sometimes	distress thermometer	holistic approach to symptoms - observing and hearing out factors that increase distress and symptoms eg when certain family members visit or fear of healthcare professionals/going to hospital. Its about gathering information and piecing it together. And not just from the patient but your colleagues, patients family/friends/carers		Somewhat Agree	Somewhat Agree	Strongly Agree	Strongly Agree	Strongly Agree	Somewhat Agree	Somewhat Agree	Somewhat Agree	Somewhat Agree	patient in denial about their illness family in denial, family "blocking" interventions or influencing decisions lack of resources e.g. clinical psychologists to help work with you	lack of resources of specialist psychological input available to staff and patients recognition of the impact of psychological support on symptoms	denial - does not seem to be any way through I also find it hard when we cannot refer patients to the appropriate psychologist services staff need more training from a psychologist about what we can do in the first instance	families and caregivers can be very demanding and this input is not often measured or recognised by business managers. Often with the families and caregivers we do not know their full medical and social history and can only get to know them during their loved ones illness. Being able to link in wiht their GP is so important. Boundaries - we try to put them in place but can be very difficult		Strongly Disagree	Strongly Disagree	Clinical Psychologist (based in the location where I work),Social worker,Counsellor,Bereavement Counsellor,Complementary therapist		Other	services via GP	have more access to psychologist resources and more presence on an IPU	Yes	Informal on the job training (e.g., through discussion with colleagues)						Strongly Disagree
51-75% (i.e. between half and three-quarters of all patients)	Regularly		Anxiety,Depression or low mood,Adjustment to their diagnosis,Relationship difficulties,Other	* financial	Neither easy nor difficult	* willingness or not to engage * time of day * mood * pain * who else is present - friends/family etc		Somewhat Agree	Somewhat Agree	Somewhat Agree	Somewhat Agree	Somewhat Agree	Somewhat Disagree	Somewhat Agree	Somewhat Agree	Somewhat Disagree	Never		* observation * talking * specific questions * family/friend input		Somewhat Agree	Somewhat Agree	Somewhat Agree	Somewhat Agree	Somewhat Agree	Somewhat Agree	Somewhat Agree	Somewhat Disagree	Somewhat Agree	* willingness or not to engage * time of day * mood * pain * who else is present - friends/family etc * anxiety	* lack of knowledge of support services for patients with non-cancer diagnosis				Somewhat Agree	Somewhat Disagree			Social worker		* training updates for how to refer	No							Strongly Disagree
76-100% (i.e. over three-quarters of all patients)	Regularly		Anxiety,Depression or low mood,Adjustment to their diagnosis,Relationship difficulties,Other	coping with symptom management	Fairly easy	My profession and clinical experience helps me. Displaying empathy and providing reassurance. Asking for their consent to talk about a difficult situation and reassuring them we can stop at any point. Subtle probing questions helps them to expand with out leading. Reading their physical posture and eye contact to decide if the conversation is helping them to express their distress or not Allowing…		Somewhat Disagree	Somewhat Agree	Somewhat Agree	Somewhat Disagree	Somewhat Disagree	Strongly Disagree	Somewhat Agree	Somewhat Agree	Somewhat Disagree	Never		Listen to how they describe their distress and if worried tell them that I will have to inform my line manager and their consultant as further care may be required that is outside my scope of practice.		Somewhat Agree	Somewhat Agree	Strongly Agree	Strongly Agree	Strongly Agree	Strongly Agree	Somewhat Agree	Strongly Agree	Strongly Agree	Religious beliefs of the family ie medications use at end of life care for symptom management Family collusion. Aggressive or dismissive behavior by family members Lack of assessment tools available Lack of training	Assessment tools	Possible spiritual - as I feel I have inadequate training in this area. need pastural care services in community as we don't have a relationship with the priests etc in the community.	Families are often in more denial that the patient around prognosis and when the patient dies we provide a phone call or a visit and then it ends unless they are referred further for support.		Strongly Agree	Strongly Agree	Social worker,Psychological support provided by day therapies,Counsellor,Bereavement Counsellor,Complementary therapist,Other	Psychotherapist			referral assessment form	Yes	Other	The final Journey - in HSE	It was very generalised				Somewhat Disagree
76-100% (i.e. over three-quarters of all patients)	On first assessment		Anxiety,Depression or low mood,Adjustment to their diagnosis,Relationship difficulties,Other	Financial	Easy	If the individual is clearly upset Crying Withdrawn Unable to answer questions willingly Avoidance Unrealistic expectations regarding prognosis Non compliance		Somewhat Agree	Strongly Agree	Strongly Agree	Somewhat Agree	Somewhat Agree	Somewhat Disagree	Somewhat Agree	Somewhat Agree	Somewhat Disagree	Never		MDT to clarify everyone has identified the same issues		Somewhat Disagree	Strongly Agree	Strongly Agree	Strongly Agree	Strongly Agree	Strongly Agree	Strongly Agree	Somewhat Agree	Strongly Agree	If family members are not agreeing with a clinical issue of the patient. No opportunity to be alone with the patient to explore emotive issues. Family constantly in the room who refuse to leave	I am fortunate to work in an environment where this is not an issue	Coming to terms with imminent death. Support can be given but outcome will not change			Somewhat Agree	Somewhat Agree	Clinical Psychologist (based in the location where I work),Social worker,Doctor or nurse trained in providing psychological support,Allied health professional trained in providing psychological support,Psychological support provided by day therapies,Counsellor,Bereavement Counsellor,Complementary therapist				We have a good system in olace	Yes	Informal on the job training (e.g., through discussion with colleagues),In-house training as part of a general training day on a range of topics,In-house training focused on psychological support,External training day or workshop focused on psychological support						Somewhat Agree
76-100% (i.e. over three-quarters of all patients)	Regularly		Anxiety,Depression or low mood,Adjustment to their diagnosis		Fairly easy			Somewhat Agree	Strongly Agree	Strongly Agree	Strongly Agree	Strongly Agree	Strongly Agree	Strongly Agree	Strongly Agree	Strongly Agree	Always	Well Being 2	Engage in general conversation on a 1:1 basis - asking them about their week, etc. This will usually lead on to how they are feeling emotionally.		Somewhat Agree	Strongly Agree	Strongly Agree	Strongly Agree	Strongly Agree	Strongly Agree	Strongly Agree	Somewhat Agree	Somewhat Agree	If a patient has a long history of psychological difficulties or poor mental health prior to becoming terminally ill.		Adjusting to illness - because the patient is dealing with so much loss (independence, mobility, relationships, meaningful occupation,etc)			Strongly Agree	Strongly Agree	Clinical Psychologist (based in the location where I work),Social worker,Doctor or nurse trained in providing psychological support,Psychological support provided by day therapies,Counsellor,Bereavement Counsellor,Complementary therapist		Allied health professional trained in providing psychological support			Yes	Informal on the job training (e.g., through discussion with colleagues),In-house training as part of a general training day on a range of topics,In-house training focused on psychological support						Strong Agree
51-75% (i.e. between half and three-quarters of all patients)	Regularly		Anxiety,Depression or low mood,Adjustment to their diagnosis,Relationship difficulties		Fairly easy	The patient needs to feel welcomed into the hospice environment and to build up trust and rapport. You have to assess by asking the patient how much, or little, they wish to discuss, and find out whether they wish to discuss the psychological aspect of their situation first, or to discuss their physical issues until they begin to build trust. Some patients manifest physical signs of distress. In …		Somewhat Agree	Strongly Agree	Strongly Agree	Strongly Agree	Somewhat Disagree	Somewhat Agree	Strongly Agree	Strongly Agree	Somewhat Disagree	Never	Never use	I take a detailed history from my patients on first assessment, including how they were given information about their diagnosis, how they responded to the information, how they dealt with that information, and how they are currently coping/managing their psychological wellbeing. I ask how they feel their carers/family/friends are coping and how this impacts on the patient. I take a genealogical h…		Somewhat Agree	Strongly Agree	Strongly Agree	Strongly Agree	Strongly Agree	Strongly Agree	Strongly Agree	Strongly Agree	Strongly Agree	Difficulties arise when the family dynamics are poor "Beware the returning relative", and where the patient and family are not aligned in their thinking about the patient's treatment. There may be cultural and religious differences that need to be unpicked in some cases, for example if a patient wishes to be cremated against the wishes of the family. In some cases, it is not considered appropriat…	I am very fortunate to work in an organisation with dedicated staff in an outpatient multidisciplinary team. This allows me to refer to counsellors, bereavement counsellors, child and young person therapists, art therapists, social workers, Carers Hub, complementary therapy, chaplaincy, Clinical Nurse Specialist and the gym. This enables me to offer a multitude of interventions, from medical and …	It is difficult to manage psychological needs of patients who have underlying significant mental health issues, such as schizophrenia or bipolar disorder, and I do this by liaising with psychological services, or their main mental health provider. It can be difficult to manage the psychological needs of patients who have been under our care for several years, who have become dependent on the serv…	Patients - you can take a full history from the patient, picking up on cues from the story, their affect, their interaction with the professional, their interaction with their family members/caregivers. It can be easier to ask direct questions, and if they have brought someone to accompany them, they usually expect to answer intimate questions. Carers - do not usually expect to be asked directly …		Somewhat Agree	Strongly Disagree	Social worker,Psychological support provided by day therapies,Counsellor,Bereavement Counsellor,Complementary therapist,Other	Art therapist Child and Young Person Therapist Chaplain	Other	We have to ask a GP to make an external referral	Internally, we have established processes for referral, including on our electronic patient record system, and discussion in our weekly MDT. Externally, there is nothing we can do differently, other than to ask the GP to refer.	No							Somewhat Disagree
51-75% (i.e. between half and three-quarters of all patients)	Regularly		Anxiety,Depression or low mood,Adjustment to their diagnosis,Relationship difficulties,Other	spirituality eg 'why me'	Neither easy nor difficult	Time. Opportunity to develop a rapport. Patient feeling safe within the environment. All members of the team feeling able to listen to concerns eg health care support working whilst washing a patient.		Somewhat Disagree	Strongly Agree	Somewhat Agree	Somewhat Agree	Somewhat Agree	Strongly Disagree	Somewhat Agree	Somewhat Agree	Strongly Disagree	Never		Open ended questions, active listening, observation of interactions, discussion with family members.		Somewhat Agree	Strongly Agree	Strongly Agree	Strongly Agree	Strongly Agree	Somewhat Agree	Somewhat Disagree	Somewhat Agree	Somewhat Agree	Lack of recognition amongst family members or the patient of their distress, family not wanting potentially distressing conversations to occur (attempting to block conversations), patient unwilling to engage.	No specific psychological support service dedicated to palliative patients. Some services eg respiratory team put onus on patient to request support which I feel reduces likelihood of patient accessing services. Also makes psycholigcal support entirely separate from rest of palliative care team (eg CNS, doctor, complementary therapists).	Depression - feel limited in my ability to help aside from listen to distress.	Sometimes feel the need to hold back information with family that could cause upset or that a patient may not want shared.		Somewhat Disagree	Somewhat Disagree	Social worker,Bereavement Counsellor,Complementary therapist		Clinical Psychologist		Referrals done by other staff members so I am not sure how to comment. Not always clear if referrals have been acted upon and what the outcome is.	No							Strongly Disagree
51-75% (i.e. between half and three-quarters of all patients)	Regularly		Anxiety,Depression or low mood,Adjustment to their diagnosis		Neither easy nor difficult	Time probably the biggest factor, as building rapport is important, and when built trust then this can allow patients to talk. Low mood can be difficult due to engagement, with the busy and non-private environment of the hospital another contributing factor. I also feel if family members are present the patient will not always open up and admit to how they are feeling, with mem is particular diff…		Somewhat Disagree	Somewhat Agree	Somewhat Agree	Somewhat Agree	Somewhat Agree	Somewhat Disagree	Strongly Agree	Strongly Agree	Somewhat Disagree	Never		This usually becomes apparent when discussing other area's of care, and usually start with assessing physical symptoms but always try to incorporate the important phycological element of care but time can impact.		Somewhat Disagree	Somewhat Agree	Somewhat Agree	Somewhat Agree	Strongly Agree	Strongly Agree	Somewhat Disagree	Somewhat Disagree	Somewhat Agree	When there is a differing opinion of patient and family member. When there has been previous mental health, or other factors that are not just associated with death/dying.	Time, busy environment and quick access to other services such as clinical phycology.	chronic low mood Young patients who have young children	I believe that patients will open up to health care professionals, as try to protect their own.		Somewhat Disagree	Somewhat Agree	Clinical Psychologist (based in the location where I work),Complementary therapist		Bereavement Counsellor		Clinical psychologist availability improved, with this at present being mainly for cancer patients. Quiet area's to take patients for a more appropriate conversation.	No							Somewhat Disagree
51-75% (i.e. between half and three-quarters of all patients)	Occasionally		Anxiety,Depression or low mood		Neither easy nor difficult	Environment Acceptance of condition Fear Trust		Somewhat Agree	Somewhat Disagree	Somewhat Agree	Somewhat Disagree	Somewhat Disagree	Strongly Disagree	Somewhat Disagree	Somewhat Disagree	Strongly Disagree	Never		Conversation Observation		Strongly Disagree	Somewhat Disagree	Somewhat Agree	Somewhat Disagree	Somewhat Agree	Somewhat Disagree	Strongly Disagree	Strongly Disagree	Somewhat Disagree	Multiple family members Conflict Differing opinions re management and treatment Acceptance	I am new to the role in palliative care so have limited experience	Concerns around children managing after death of a parent	Patients often appear more accepting of the whole situation		Somewhat Disagree	Somewhat Disagree					I am not aware of the referral processes as new to the role - would be useful to have some information easily available about local referral systems and the different roles	No				Problem-Solving therapy			Strongly Disagree
76-100% (i.e. over three-quarters of all patients)	Regularly		Anxiety,Depression or low mood,Adjustment to their diagnosis,Relationship difficulties		Neither easy nor difficult	1The willingness of the Patient or Carer to discuss any issues. 2.The ability to have separate conversations with Patients or Carers - sometimes they don't want to say anything to upset the other person. 3. Presence of other family members -sometimes there are too many people present on the visit. 3. The environment - hospital, home , palliative care unit. 4. Their ease with the staff member. 5. …		Strongly Agree	Strongly Agree	Somewhat Agree	Somewhat Agree	Strongly Agree	Strongly Agree	Strongly Agree	Somewhat Agree	Somewhat Agree	Sometimes	Hospital Anxiety and Depression Scale	I take time to build rapport and during my assessment I ask questions around how they are managing in a practical/emotional way. I raise the topic directly of their psychological well-being and offer support. I ask about sleep and discuss the impact of mood on sleep etc. I observe their physical presentation, speech, level of engagement etc. Informal conversations with the person they live with i…		Strongly Agree	Strongly Agree	Strongly Agree	Strongly Agree	Strongly Agree	Strongly Agree	Strongly Agree	Strongly Agree	Strongly Agree	Communication difficulties such as anarthric Patients. Challenging family members who have different expectations of what the Patient should be doing or what input they expect staff to be able to provide. Lack of privacy - if they won't leave to allow private conversations - I often suggest/offer the option of separate support but not always easy to manage practically.	Time - due to caseload pressure - juggling community based work with in-patient caseload. visits are longer due to the psychological support needed.	I find MND a very distressing condition for the Patient and family and I struggle with the limits of what I can respond too as it can be a rapidly changing condition. When they have breathing difficulties and anarthria is makes it more challenging to feel I can support their psychological needs. Patients with young children - I find this difficult. It can be very difficult to discuss with someone…	1. We give support until the Patient dies but the caregiver will need support afterwards. We offer a bereavement call but the input is limited. Its signposting to other services if needed. 2. We recognise that each has psychological needs and they can impact each other but the Patient is the priority from the service point of view. 3. We offer direct visits to Patients - with caregivers receiving…		Strongly Agree	Strongly Agree	Clinical Psychologist (based in the location where I work),Complementary therapist		Social worker,Counsellor,Bereavement Counsellor		Include psychologist in community and in-Patient referral meetings. Unfortunately this is not possible due to their workload	Yes	Informal on the job training (e.g., through discussion with colleagues),In-house training focused on psychological support,External training day or workshop focused on psychological support			Cognitive behavioural therapy (CBT),Acceptance and commitment therapy (ACT),Mindfulness strategies,Solution-Focused therapy,Counselling			Somewhat Agree
51-75% (i.e. between half and three-quarters of all patients)	Regularly		Anxiety,Depression or low mood,Adjustment to their diagnosis		Fairly easy	Having time to talk and being able to see someone face to face in their own home or in clinical helps. Being rushed or only having phone contact can be a hindrance.		Strongly Disagree	Somewhat Agree	Somewhat Agree	Somewhat Disagree	Somewhat Disagree	Somewhat Disagree	Somewhat Agree	Somewhat Agree	Somewhat Agree	Never		Through discussion and IPOS form		Somewhat Disagree	Somewhat Disagree	Somewhat Agree	Somewhat Disagree	Strongly Agree	Somewhat Agree	Strongly Disagree	Somewhat Disagree	Somewhat Agree	Partner not accepting of patient choices. Conflicting information from oncology team.	Access to counseling services	Suicide ideation concern over labelling patient and getting it wrong	X		Somewhat Agree	Somewhat Disagree	Counsellor,Bereavement Counsellor,Complementary therapist		Social worker		No	Yes	Informal on the job training (e.g., through discussion with colleagues)						Strongly Disagree
0-25% (i.e. Up to one-quarter of all patients)	Regularly		Anxiety,Adjustment to their diagnosis,Relationship difficulties		Fairly easy	The level of distress can be a barrier especially on the phone Can manifest as anger Language barriers Brain mets/cognitive changes Self awareness of the patient Ability to communicate feelings Family support and if they are in distress or not accepting of diagnosis/prognosis		Somewhat Disagree	Somewhat Agree		Somewhat Disagree	Somewhat Agree	Strongly Agree	Strongly Agree	Somewhat Agree	Somewhat Disagree	Often	IPOS	Talking about daily activities, sleep, appetite, things they enjoy, family and friends, pets Changes to routine		Somewhat Disagree	Somewhat Agree	Somewhat Agree	Somewhat Agree	Somewhat Agree	Somewhat Disagree	Somewhat Agree	Somewhat Disagree	Somewhat Disagree	Adult child with a learning disability Family members who are not accepting of patient's decisions Family members who are pushing for active treatment Family members who talk on behalf of the patient	I am office based and all my conversations are on the phone - some private and quiet space to have sensitive conversations Waiting list for support if identified that patients needs are complex	When patients are in severe distress and not able to discuss on the phone - organisation will not accept PS referral without a conversation and consent	To caregivers and families it is often support about practical issues, talking through if a patient needs permission to let go, reassurance about the dying process and listening To patients it is unpicking distress versus spiritual pain versus worries about their family; whilst trying to ensure there is choice, that their wishes are heard		Somewhat Agree	Somewhat Agree	Social worker,Counsellor,Bereavement Counsellor,Complementary therapist				Resources that are available within the community for low level support needs	No							Somewhat Disagree
76-100% (i.e. over three-quarters of all patients)	Regularly		Adjustment to their diagnosis,Relationship difficulties		Neither easy nor difficult	- if the child is verbal/non-verbal- can they communicate their distress. - Rapport/trust with the child/family. Some children/families can mask their distress well. If you are meeting the child/family for the first time you may not have established rapport for them to disclose their distress. - Psycological/psychosocial distress presents differently depending on the individual. You have to adopt…		Somewhat Agree	Somewhat Agree	Somewhat Agree	Somewhat Disagree	Somewhat Disagree	Somewhat Disagree	Somewhat Agree	Somewhat Disagree	Somewhat Disagree	Never		Chatting to the patient/family to get to know them as much as possible. Understanding what their normal/baseline is, and how far they are differentiating away from this.		Somewhat Disagree	Somewhat Agree	Strongly Agree	Strongly Agree	Somewhat Agree	Somewhat Agree	Somewhat Agree	Somewhat Agree	Somewhat Disagree	I care for terminally ill children. Some children are unaware of their diagnosis as their parents may not have told them. Even if the child does know their diagnosis they don't always openly talk about it with parents, for fear it may upset them. Parents may disagree/agree on how much information the child should know. Some parents don't want to display their distress to their child, for fear it …	Lack of training on this area.	When parents distress comes from a lack of control of the situation. They often can't take on the complex symptom management that nurses provide. It can be hard to negotiate this level on control to reduce their distress.			Strongly Agree	Somewhat Agree	Psychological support provided by day therapies,Counsellor,Bereavement Counsellor,Complementary therapist		Social worker		I am not aware of any procedures in place to refer externally. The internal therapy team may have a system in place to do this but I am not sure.	No							Somewhat Disagree
51-75% (i.e. between half and three-quarters of all patients)	Regularly		Anxiety,Depression or low mood,Adjustment to their diagnosis		Fairly easy	How well the patient and family is able to communicate Type of pain - whether it is physical pain or total pain and determining that		Somewhat Agree	Somewhat Agree	Somewhat Agree	Somewhat Disagree	Somewhat Agree	Strongly Disagree	Somewhat Agree	Somewhat Disagree	Strongly Disagree	Never	n/a	Conversations with patient and family		Somewhat Disagree	Somewhat Agree	Strongly Agree	Somewhat Agree	Strongly Agree	Somewhat Agree	Somewhat Agree	Somewhat Agree	Somewhat Agree	if relatives are always in the room with the patient it makes it difficult to get them on their own	time retraints and staff pressures lack of training	not sure	sometimes family members are less willing to interact with efforts to support them psychologically		Strongly Agree	Somewhat Agree	Clinical Psychologist (based in the location where I work),Social worker,Allied health professional trained in providing psychological support,Bereavement Counsellor,Complementary therapist		Psychiatrist			No							Somewhat Disagree
76-100% (i.e. over three-quarters of all patients)	Regularly		Anxiety,Depression or low mood,Adjustment to their diagnosis		Fairly easy	Person’s willingness to share Pressures on the unit Other family members/people being around		Somewhat Agree	Somewhat Agree	Strongly Agree	Strongly Agree	Somewhat Agree	Somewhat Disagree	Somewhat Agree	Somewhat Agree	Somewhat Disagree	Never		Body language Tone How they talk about their experiences Their overall demeanour		Somewhat Agree	Somewhat Agree	Somewhat Agree	Somewhat Agree	Somewhat Disagree	Somewhat Disagree	Somewhat Agree	Somewhat Agree	Somewhat Agree	Over bearing family Not given any space to talk Patient not accepting	Time Space Pressure on the unit	Extreme distress when coming to terms with diagnosis or when someone passes away	Patients tend to be more open to support, and understand the need Family can often be more reserved		Somewhat Agree	Somewhat Disagree	Counsellor,Complementary therapist				Training around what counselling can offer patients and families	No							Somewhat Disagree
51-75% (i.e. between half and three-quarters of all patients)	Regularly		Anxiety,Depression or low mood,Adjustment to their diagnosis,Relationship difficulties		Neither easy nor difficult	How much patient is prepared to disclose about how they feel		Somewhat Agree	Somewhat Agree	Strongly Agree	Somewhat Agree	Strongly Agree	Somewhat Disagree	Somewhat Agree	Somewhat Agree	Somewhat Disagree	Sometimes	Previously have used HAD scale	Engage in gerneral conversation-judge their mood ask if they have any questions/concerns Monitor family dynamics and interactions		Somewhat Disagree	Somewhat Agree	Strongly Agree	Somewhat Agree	Strongly Agree	Somewhat Agree	Somewhat Disagree	Somewhat Agree	Somewhat Agree	Families where diagnosis and prognosis are not openly discussed	Time pressures		For patients-need to be at peace at the point they die, prognosis uncertain there may be time constrained to achieve while still well enough to be able to take in information Family-have longer time to deal with issues, can access longer term counselling		Somewhat Disagree	Somewhat Disagree	Social worker,Doctor or nurse trained in providing psychological support,Complementary therapist		Clinical Psychologist		reaffirm and reiterate what and how timely resources are available	No							Somewhat Disagree
76-100% (i.e. over three-quarters of all patients)	Regularly		Anxiety,Depression or low mood,Adjustment to their diagnosis,Relationship difficulties,Other	Family concerns Financial worries	Neither easy nor difficult	Personality Stage of disease Treatment options Symptoms present and impact Independence loss Mobility decline Mood at the time If they wish to engage		Somewhat Agree	Strongly Agree	Strongly Agree	Somewhat Agree	Somewhat Agree	Somewhat Agree	Strongly Agree	Somewhat Agree	Somewhat Disagree	Sometimes	CBT HADS	Open questions How are you questionaire		Somewhat Agree	Strongly Agree	Strongly Agree	Somewhat Agree	Strongly Agree	Somewhat Agree	Strongly Agree	Somewhat Agree	Somewhat Disagree	Family conflict Patient unwilling to talk in front of partners	Not sure	Long standing Mental health needs- have little insight into MH needs and management	unsure		Strongly Agree	Strongly Disagree	Clinical Psychologist (based in the location where I work),Social worker,Doctor or nurse trained in providing psychological support,Allied health professional trained in providing psychological support,Psychological support provided by day therapies,Counsellor,Bereavement Counsellor,Complementary therapist		Doctor or nurse trained in providing psychological support,Allied health professional trained in providing psychological support,Bereavement Counsellor,Psychiatrist			Yes	Informal on the job training (e.g., through discussion with colleagues),In-house training as part of a general training day on a range of topics,A short, unaccredited course over a week or similar			Cognitive behavioural therapy (CBT)			Somewhat Agree
51-75% (i.e. between half and three-quarters of all patients)	Regularly		Anxiety,Depression or low mood,Adjustment to their diagnosis,Relationship difficulties		Fairly difficult	The pts behaviour - whether they are able to communicate how they are feeling or whether they are withdrawn/ non communicative. Relationship between staff and pt. Time available to do assessment. Acuity/ dependency on other pts, means that not enough time to do thorough assessment sometimes.		Somewhat Agree	Somewhat Agree	Somewhat Agree	Somewhat Disagree	Somewhat Agree	Somewhat Agree	Somewhat Disagree	Somewhat Disagree	Somewhat Disagree	Sometimes	DisDat	Through discussion and probing questions. Building a good relationship with the pt if able is key. Communication skills. Offering time and quiet space to talk. Referral to psychologist/ MDT		Somewhat Disagree	Somewhat Agree	Somewhat Disagree	Somewhat Agree	Somewhat Agree	Somewhat Agree	Somewhat Agree	Somewhat Agree	Somewhat Disagree	When families are at war. Difficult social situations. If pt's haven't disclosed they are ill/ extent of their illness. If they are not engaging.	Time/ space to provide a calm environment.	Diagnosed mental health illness's - unpredictability. Suicidal ideation.	Sometimes sone is more accepting than the other.		Somewhat Agree	Somewhat Agree	Clinical Psychologist (based in the location where I work),Social worker,Doctor or nurse trained in providing psychological support,Allied health professional trained in providing psychological support,Counsellor,Bereavement Counsellor,Complementary therapist		Clinical Psychologist,Psychiatrist		Electronic referrals and ensuring swift response	Yes	Informal on the job training (e.g., through discussion with colleagues),In-house training as part of a general training day on a range of topics,In-house training focused on psychological support			Mindfulness strategies			Somewhat Disagree
26-50% (i.e. one quarter to a half of all patients)	On first assessment		Anxiety,Depression or low mood,Adjustment to their diagnosis,Relationship difficulties		Neither easy nor difficult	Home life Support network Control of symptoms-especially pain control Knowledge of disease/prognosis Previous mental health issues Current mental health issues Time available for us to talk and discuss feelings		Somewhat Disagree	Somewhat Disagree	Somewhat Agree	Somewhat Disagree	Somewhat Agree	Strongly Disagree	Somewhat Disagree	Somewhat Disagree	Strongly Disagree	Never	NA	Speak with them at length and assess what they are thinking and feeling.		Strongly Disagree	Somewhat Agree	Strongly Agree	Somewhat Agree	Somewhat Agree	Somewhat Agree	Strongly Disagree	Somewhat Disagree	Somewhat Disagree	Language barrier Poor symptom management Not wanting to discuss death/dying process Disease causing barrier	Time restraints Information not passed between services to highlight issues No training on psychological support	Discussions of death and dying with patients when they are struggling to cope with their impending demise. This is a challenge with not knowing the best ways to support patients.	Patients are our priority although support can be offered to caregivers.		Strongly Disagree	Strongly Disagree	Bereavement Counsellor				Ensure staff are trained on how to refer and what services are available for them to offer to patients and families.	No							Strongly Disagree
[truncated: 17 more columns]
